# Supplementary material for: Molecular evolution of dietary shifts in ladybird beetles (Coleoptera: Coccinellidae): from fungivory to carnivory and herbivory
Source: BMC Biol. 2025 Feb 28;23:67. doi: 10.1186/s12915-025-02174-2 (PMC11871716; doi:10.1186/s12915-025-02174-2)
Supplement: Supplementary file 2 — Additional file 2. Table SE1. Information on Coccinellidae and other Coleoptera taxa analyzed in this study. Table SE2: Information on the transcriptomes analyzed in this study. Table SE3: Ortholog groups (OGs) under selection, significant expansions and contractions, clade-specific gene loss, or lineage-specific de novo gene emergence based on our genomic and transcriptomic data. Table SE4: Results of ortholog group (OG) enrichment analysis of differentially expressed genes (DEGs) in six carnivorous ladybird species when treated with different diets. Table SE5: Gene expression in diet- and tissue-specific transcriptomes. Table SE6: Candidate ortholog groups (OG) associated with chemosensation, detoxification, digestion, and immunity. [file 12915_2025_2174_MOESM2_ESM.xlsx]

## Sheet: Table SE1 taxa
Taxonomy	Code	species	genome/transcriptome	accession	database	Collecting location/source	food	Reference	note	protein set BUSCO
Microweiseinae, Serangiini	Tran_DCATA	Delphastus catalinae	transcriptome	SRR11576221	NCBI SRA	population from Fujian Agriculture and Forestry University, China	whitefly	Li et al. 2021. BMC Biol		C:94.8%[S:94.4%,D:0.4%],F:0.9%,M:4.3%,n:1367
Microweiseinae, Serangiini	Tran_SMACU	Serangium maculigerum	transcriptome	SRR2083725	NCBI SRA	Canberra, Australia	whitefly	McKenna et al. 2019. PNAS		C:82.0%[S:80.2%,D:1.8%],F:8.7%,M:9.3%,n:1367
Microweiseinae, Serangiini	Tran_SJAPO	Serangium japonicum	transcriptome	SRR11576222	NCBI SRA	Chongqing, China	whitefly	Li et al. 2021. BMC Biol		C:94.5%[S:93.6%,D:0.9%],F:0.4%,M:5.1%,n:1367
Microweiseinae, Sukunahikonini	Tran_SCYMN	Scymnomorphus sp.	transcriptome	SRR2083724	NCBI SRA	Mount Tamborine, Queensland, Australia	coccid	This study	1KITE library ID: ANIsrmTAATRAAPEI-221	C:91.8%[S:90.6%,D:1.2%],F:2.2%,M:6.0%,n:1367
Epilachnini	Tran_EPILA	Epilachnini sp	transcriptome	SRR11576232	NCBI SRA	Guangdong, China	plant	Li et al. 2021. BMC Biol		C:90.6%[S:89.9%,D:0.7%],F:2.5%,M:6.9%,n:1367
Epilachnini	Tran_ABISQ	Afissula bisquadripunctata	transcriptome	SRR11576234	NCBI SRA	Wenchang, Hainan, China	plant	Li et al. 2021. BMC Biol		C:94.9%[S:93.7%,D:1.2%],F:1.0%,M:4.1%,n:1367
Epilachnini	Tran_EINSI	Epilachna insignis	transcriptome	SRR11576233	NCBI SRA	Jingzhou, Hubei, China	plant	Li et al. 2021. BMC Biol		C:94.3%[S:93.4%,D:0.9%],F:0.8%,M:4.9%,n:1367
Epilachnini	Tran_HSEPT	Henosepilachna septima	transcriptome	SRR24203745	NCBI SRA	Ledong County, Hainan, China	plant	This study		C:95.6%[S:94.8%,D:0.8%],F:0.7%,M:3.7%,n:1367
Epilachnini	Tran_HGUTT	Henosepilachna guttatopustulata	transcriptome	SRR2083669	NCBI SRA	Mount Tamborine, Queensland, Australia	plant	This study	1KITE library ID: WHANIsrmTMAORAAPEI-36	C:88.8%[S:88.1%,D:0.7%],F:4.3%,M:6.9%,n:1367
Epilachnini	Tran_HVISE	Henosepilachna vigintisexpunctata	transcriptome	SRR24203741	NCBI SRA	Nowra, New South Wales, Australia	plant	This study		C:96.2%[S:95.2%,D:1.0%],F:0.5%,M:3.3%,n:1367
Epilachnini	HVIMA	Henosepilachna vigintioctomaculata	genome	https://doi.org/10.6084/m9.figshare.21502014.v1	figshare	Yantai, Shandong, China	plant	Zhu et al. 2023. DNA Res		C:98.1%[S:94.4%,D:3.7%],F:0.5%,M:1.4%,n:1367
Epilachnini	HVIGI	Henosepilachna vigintioctopunctata	genome	JARQZJ000000000	NCBI WGS	population from Sun Yat-sen University	plant	This study		C:97.5%[S:95.2%,D:2.3%],F:1.5%,M:1.0%,n:1367
Epilachnini	CIMPU	Cynegetis impunctata	genome	JARQZK000000000	NCBI WGS	České Budějovice, Czech Republic	plant	This study		C:96.0%[S:94.1%,D:1.9%],F:1.7%,M:2.3%,n:1367
Scymnini	Tran_PSEU1	Pseudoscymnus sp1	transcriptome	SRR11576224	NCBI SRA	Guangzhou, Guangdong, China	?	Li et al. 2021. BMC Biol		C:91.4%[S:90.5%,D:0.9%],F:1.1%,M:7.5%,n:1367
Scymnini	Tran_PSEU2	Pseudoscymnus sp2	transcriptome	SRR24203737	NCBI SRA	Guiyang, Guizhou, China	coccid?	This study		C:92.6%[S:91.9%,D:0.7%],F:1.5%,M:5.9%,n:1367
Scymnini	Tran_SCYM1	Scymnus sp1	transcriptome	SRR11576228	NCBI SRA	Guangdong, China	?	Li et al. 2021. BMC Biol		C:95.1%[S:94.1%,D:1.0%],F:1.0%,M:3.9%,n:1367
Scymnini	Tran_SCYM2	Scymnus sp2	transcriptome	SRR11576230	NCBI SRA	Guiyang, Guizhou, China	aphid?	Li et al. 2021. BMC Biol		C:94.3%[S:92.5%,D:1.8%],F:1.1%,M:4.6%,n:1367
Scymnini	Tran_SCYM3	Scymnus sp3	transcriptome	SRR11576231	NCBI SRA	Wuzhishan, Hainan, China	aphid?	Li et al. 2021. BMC Biol		C:93.7%[S:92.4%,D:1.3%],F:1.3%,M:5.0%,n:1367
Scymnini	Tran_SCYM4	Scymnus sp4	transcriptome	SRR11576229	NCBI SRA	Wuzhishan, Hainan, China	aphid?	Li et al. 2021. BMC Biol		C:90.6%[S:89.1%,D:1.5%],F:2.3%,M:7.1%,n:1367
Scymnini	Tran_SCYM5	Scymnus sp5	transcriptome	SRR11576227	NCBI SRA	Guangzhou, Guangdong, China	aphid?	Li et al. 2021. BMC Biol		C:93.8%[S:93.1%,D:0.7%],F:0.7%,M:5.5%,n:1367
Scymnini	Tran_SCYM6	Scymnus sp6	transcriptome	SRR11576226	NCBI SRA	Wenchang, Hainan, China	aphid?	Li et al. 2021. BMC Biol		C:94.0%[S:93.0%,D:1.0%],F:1.0%,M:5.0%,n:1367
Stethorini	Tran_SCANT	Stethorus cantonensis	transcriptome	SRR24203736	NCBI SRA	Guangzhou, Guangdong, China	mite	This study		C:95.7%[S:95.2%,D:0.5%],F:0.7%,M:3.6%,n:1367
Stethorini	Tran_SPARA	Stethorus parapauperculus	transcriptome	SRR24203735	NCBI SRA	Guangzhou, Guangdong, China	mite	This study		C:95.3%[S:94.9%,D:0.4%],F:0.9%,M:3.8%,n:1367
Stethorini	Tran_STETH	Stethorus sp.	transcriptome	SRR2083730	NCBI SRA	Mount Tamborine, Queensland, Australia	mite	McKenna et al. 2019. PNAS		C:91.4%[S:90.9%,D:0.5%],F:1.8%,M:6.8%,n:1367
Coccinellini	Tran_MDILA	Megalocaria dilatata	transcriptome	SRR11576243	NCBI SRA	Shaoguan, Guangdong, China	aphid	Li et al. 2021. BMC Biol		C:94.4%[S:92.3%,D:2.1%],F:1.6%,M:4.0%,n:1367
Coccinellini (Psylloborini)	Tran_IKOEB	Illeis koebelei	transcriptome	SRR11576245	NCBI SRA	Guangdong, China	fungi	Li et al. 2021. BMC Biol		C:94.4%[S:91.9%,D:2.5%],F:1.5%,M:4.1%,n:1367
Coccinellini (Psylloborini)	Tran_ISHEN	Illeis shensiensis	transcriptome	SRR24203738	NCBI SRA	Guiyang, Guizhou, China	fungi	This study		C:94.1%[S:92.6%,D:1.5%],F:1.1%,M:4.8%,n:1367
Coccinellini (Psylloborini)	Tran_ICONF	Illeis confusa	transcriptome	SRR24203734	NCBI SRA	Black Mountain, Australian Capital Territory, Australia	fungi	This study		C:95.1%[S:91.8%,D:3.3%],F:1.3%,M:3.6%,n:1367
Coccinellini (Psylloborini)	Tran_VDUOD	Vibidia duodecimguttata	transcriptome	SRR11576244	NCBI SRA	Guiyang, Guizhou, China	fungi	Li et al. 2021. BMC Biol		C:94.5%[S:92.5%,D:2.0%],F:1.2%,M:4.3%,n:1367
Coccinellini	Tran_LSAUC	Lemnia saucia	transcriptome	SRR11576216	NCBI SRA	population from Sun Yat-sen University	aphid	Li et al. 2021. BMC Biol		C:95.5%[S:93.8%,D:1.7%],F:0.4%,M:4.1%,n:1367
Coccinellini	Tran_LDUVA	Lemnia duvauceli	transcriptome	SRR11576246	NCBI SRA	Guigang, Guangxi, China	aphid	Li et al. 2021. BMC Biol		C:95.3%[S:94.3%,D:1.0%],F:0.8%,M:3.9%,n:1367
Coccinellini	Tran_CBISS	Coelophora bissellata	transcriptome	SRR11576241	NCBI SRA	Wenchang, Hainan, China	aphid	Li et al. 2021. BMC Biol		C:93.9%[S:92.6%,D:1.3%],F:1.8%,M:4.3%,n:1367
Coccinellini	PJAPO	Propylea japonica	genome	GCA_013421045.1	NCBI Genome	population from the Cotton Research Institute, Chinese Academy of Agricultural Sciences	aphid	Zhang et al. 2019. Mol Ecol Resour		C:92.3%[S:72.3%,D:20.0%],F:2.7%,M:5.0%,n:1367
Coccinellini	Tran_PLUTE	Propylea luteopustulata	transcriptome	SRR11576217	NCBI SRA	Jingzhou, Hubei, China	aphid	Li et al. 2021. BMC Biol		C:97.4%[S:87.2%,D:10.2%],F:0.7%,M:1.9%,n:1367
Coccinellini	Tran_HDIMI	Harmonia dimidiate	transcriptome	SRR11576218	NCBI SRA	Guigang, Guangxi, China	aphid	Li et al. 2021. BMC Biol		C:93.5%[S:92.1%,D:1.4%],F:1.4%,M:5.1%,n:1367
Coccinellini	HAXYR	Harmonia axyridis	genome	GCF_914767665.1	NCBI RefSeq	Wytham Woods, Oxfordshire, UK	aphid	Boyes et al. 2021. Wellcome Open Res		C:98.0%[S:95.8%,D:2.2%],F:0.1%,M:1.9%,n:1367
Coccinellini	Tran_HCONV	Hippodamia convergens	transcriptome	SRR15420719	NCBI SRA	Riley County, Kansas, USA	aphid	Nadeau et al. 2022. Insects		C:94.1%[S:91.0%,D:3.1%],F:1.2%,M:4.7%,n:1367
Coccinellini	Tran_HVARI	Hippodamia variegata	transcriptome	SRR24203733	NCBI SRA	Black Mountain, Australian Capital Territory, Australia	aphid	This study		C:96.2%[S:93.2%,D:3.0%],F:1.1%,M:2.7%,n:1367
Coccinellini	ABIPU	Adalia bipunctata	genome	GCA_910592335.1	NCBI Genome	population from Dragonfli, Essex, UK	aphid	Wellcome Sanger Institute Tree of Life programme et al. 2022. Wellcome Open Res		C:97.7%[S:96.4%,D:1.3%],F:0.6%,M:1.7%,n:1367
Coccinellini	CSEPT	Coccinella septempunctata	genome	GCF_907165205.1	NCBI RefSeq	Wytham Farm, Oxfordshire, UK	aphid	Crowley et al. 2021a. Wellcome Open Res		C:98.8%[S:97.3%,D:1.5%],F:0.1%,M:1.1%,n:1367
Coccinellini	Tran_CTRAN	Coccinella transversalis	transcriptome	SRR11576220	NCBI SRA	Wenchang, Hainan, China	aphid	Li et al. 2021. BMC Biol		C:93.6%[S:92.7%,D:0.9%],F:2.7%,M:3.7%,n:1367
Coccinellini	Tran_OCONG	Oenopia conglobata	transcriptome	SRR11576247	NCBI SRA	Beijing, China	aphid	Li et al. 2021. BMC Biol		C:92.9%[S:91.5%,D:1.4%],F:1.7%,M:5.4%,n:1367
Coccinellini	Tran_OSAUZ	Oenopia sauzeti	transcriptome	SRR11576248	NCBI SRA	Yibin, Sichuan, China	aphid	Li et al. 2021. BMC Biol		C:95.2%[S:93.5%,D:1.7%],F:1.2%,M:3.6%,n:1367
Coccinellini	MDISC	Micraspis discolor	genome	JARTUT000000000	NCBI WGS	population from Sun Yat-sen University	aphid+pollen	This study		C:92.4%[S:89.0%,D:3.4%],F:1.8%,M:5.8%,n:1367
Coccinellini	Tran_MFREN	Micraspis frenata	transcriptome	SRR24203732	NCBI SRA	New South Wales, Australia	aphid+pollen	This study		C:95.8%[S:92.7%,D:3.1%],F:0.9%,M:3.3%,n:1367
Coccinellini	Tran_CMACU	Coleomegilla maculata	transcriptome	ERR3267726	NCBI SRA	population from the National Biological Control Laboratory at Stoneville, MS	aphid+pollen	Allen 2015. J Genomics		C:93.6%[S:92.4%,D:1.2%],F:1.9%,M:4.5%,n:1367
Coccinellini	Tran_CQUAT	Coccinula quatuordecimpustulata	transcriptome	SRR13089444	NCBI SRA	Qingyang, Gansu, China	aphid+pollen	Yuan et al. 2023. Mol Phylogenet Evol		C:95.0%[S:81.1%,D:13.9%],F:1.1%,M:3.9%,n:1367
Coccinellini	Tran_CSEXM	Cheilomenes sexmaculata	transcriptome	SRR11576225	NCBI SRA	Guangdong, China	aphid	Li et al. 2021. BMC Biol		C:94.0%[S:91.9%,D:2.1%],F:1.5%,M:4.5%,n:1367
Coccinellini	Tran_PCONG	Phrynocaria congener	transcriptome	SRR24203746	NCBI SRA	Guilin, Guangxi, China	aphid+whitefly	This study		C:95.7%[S:94.4%,D:1.3%],F:0.4%,M:3.9%,n:1367
Coccinellini	Tran_ADELT	Archegleis delta	transcriptome	SRR2083630	NCBI SRA	Mount Tamborine, Queensland, Australia	aphid	This study	1KITE library ID: WHANIsrmTMBDRAAPEI-90	C:82.3%[S:81.2%,D:1.1%],F:9.5%,M:8.2%,n:1367
Coccidulini	Tran_RPSEU	Rhyzobius pseudopulcher	transcriptome	SRR2083721	NCBI SRA	Batemans Bay, New South Wales, Australia	?	Vizán-Rico et al. 2019. Genes		C:88.8%[S:83.8%,D:5.0%],F:5.3%,M:5.9%,n:1367
Coccidulini	Tran_ALIVI	Apolinus lividigaster	transcriptome	SRR2083629	NCBI SRA	Mount Tamborine, Queensland, Australia	aphid	This study	1KITE library ID: WHANIsrmTMBIRAAPEI-33	C:90.1%[S:89.2%,D:0.9%],F:3.4%,M:6.5%,n:1367
Coccidulini	Tran_RORNA	Rodatus ornatipennis	transcriptome	SRR24203731	NCBI SRA	Mount Tamborine, Queensland, Australia	coccid	This study		C:96.0%[S:88.2%,D:7.8%],F:1.1%,M:2.9%,n:1367
CSPS clade, Chilocorini	Tran_CBIJU	Chilocorus bijugus	transcriptome	SRR11576215	NCBI SRA	Guiyang, Guizhou, China	coccid	Li et al. 2021. BMC Biol		C:93.9%[S:93.2%,D:0.7%],F:1.8%,M:4.3%,n:1367
CSPS clade, Chilocorini	Tran_CRENI	Chilocorus renipustulatus	transcriptome	SRR2083644	NCBI SRA	Jena, Thuringia, Germany	coccid	This study	1KITE library ID: INShkeTBHRAAPEI-87	C:93.2%[S:92.2%,D:1.0%],F:2.0%,M:4.8%,n:1367
CSPS clade, Chilocorini	Tran_HCHAL	Halmus chalybeus	transcriptome	SRR24203730	NCBI SRA	Main Range NP, Queensland, Australia	coccid	This study		C:95.1%[S:91.1%,D:4.0%],F:1.2%,M:3.7%,n:1367
CSPS clade, Chilocorini	Tran_OBILU	Orcus bilunulatus	transcriptome	SRR24203729	NCBI SRA	Yerrabi Pound, Australian Capital Territory, Australia	coccid	This study		C:94.3%[S:90.8%,D:3.5%],F:1.1%,M:4.6%,n:1367
CSPS clade, Sticholotidini	Tran_STICH	Sticholotis sp	transcriptome	SRR11576242	NCBI SRA	Wuzhishan, Hainan, China	coccid	Li et al. 2021. BMC Biol		C:95.2%[S:94.4%,D:0.8%],F:1.2%,M:3.6%,n:1367
CSPS clade, Sticholotidini	Tran_SREDI	Sticholotis redimita	transcriptome	SRR24203744	NCBI SRA	Cape Tribulation, Queensland, Australia	coccid	This study		C:91.8%[S:89.3%,D:2.5%],F:2.6%,M:5.6%,n:1367
ABDHP clade, Platynaspidini	Tran_PMACU	Platynaspis maculosa	transcriptome	SRR11576238	NCBI SRA	Guigang, Guangxi, China	aphid+coccid	Li et al. 2021. BMC Biol		C:94.6%[S:93.9%,D:0.7%],F:1.6%,M:3.8%,n:1367
ABDHP clade, Platynaspidini	Tran_PHAIN	Platynaspis hainanensis	transcriptome	SRR11576237	NCBI SRA	Wuzhishan, Hainan, China	aphid	Li et al. 2021. BMC Biol		C:94.4%[S:93.5%,D:0.9%],F:1.2%,M:4.4%,n:1367
ABDHP clade, Aspidimerini	Tran_CORBI	Cryptogonus orbiculus	transcriptome	SRR11576240	NCBI SRA	Guiyang, Guizhou, China	aphid+coccid	Li et al. 2021. BMC Biol		C:95.2%[S:94.1%,D:1.1%],F:1.0%,M:3.8%,n:1367
ABDHP clade, Aspidimerini	Tran_CHAIN	Cryptogonus hainanensis	transcriptome	SRR11576239	NCBI SRA	Wenchang, Hainan, China	aphid	Li et al. 2021. BMC Biol		C:94.9%[S:93.5%,D:1.4%],F:0.9%,M:4.2%,n:1367
ABDHP clade, Diomini	Tran_DEMEN	Diomus ementitor	transcriptome	SRR2083655	NCBI SRA	Mount Tamborine, Queensland, Australia	?	This study	1KITE library ID: WHANIsrmTMAIRAAPEI-17	C:91.6%[S:90.5%,D:1.1%],F:3.6%,M:4.8%,n:1367
Azyini	Tran_BUCOL	Bucolus sp.	transcriptome	SRR24203743	NCBI SRA	Mount Tamborine, Queensland, Australia	?	This study		C:91.4%[S:88.9%,D:2.5%],F:2.4%,M:6.2%,n:1367
Azyini	CMONT	Cryptolaemus montrouzieri	genome	JABFTP000000000	NCBI WGS	population from Sun Yat-sen University	coccid	Li et al. 2021. BMC Genomics; This study		C:94.7%[S:93.3%,D:1.4%],F:3.3%,M:2.0%,n:1367
Telsimiini	Tran_TELSI	Telsimia sp.	transcriptome	SRR2083731	NCBI SRA	Mount Tamborine, Queensland, Australia	coccid	This study	1KITE library ID: ANIsrmTAARRAAPEI-219	C:90.8%[S:89.8%,D:1.0%],F:1.8%,M:7.4%,n:1367
Scymnilini	Tran_CHAMY	Chaetolotis amy	transcriptome	SRR24203742	NCBI SRA	Lamington national Park, Queensland, Australia	?	This study		C:95.1%[S:92.8%,D:2.3%],F:1.0%,M:3.9%,n:1367
Noviini	NPUMI	Novius pumilus	genome	GCA_020654155.1	NCBI Genome	Guangzhou, Guangdong, China	coccid	Tang et al. 2022. BMC Genomics		C:96.1%[S:94.1%,D:2.0%],F:1.5%,M:2.4%,n:1367
Endomychidae (Anamorphidae)	Tran_IDIOP	Idiophyes sp.	transcriptome	SRR24203740	NCBI SRA	Springbrook NP, QLD, Australia	fungi	This study		C:93.8%[S:91.6%,D:2.2%],F:2.1%,M:4.1%,n:1367
Corylophidae	Tran_PERIP	Periptyctus sp.	transcriptome	SRR24203739	NCBI SRA	Mt. Donna Buang, Victoria, Australia	fungi	This study		C:95.8%[S:95.1%,D:0.7%],F:1.0%,M:3.2%,n:1367
Bothrideridae	DHELO	Dastarcus helophoroides	genome	GCA_028583605.1	NCBI Genome	population from Northwest A&F University, China	beetle	Zhang et al. 2022. Pest Manag Sci		C:90.2%[S:89.2%,D:1.0%],F:4.8%,M:5.0%,n:1367
Cerylonidae	Tran_MMINU	Metacerylon minutum	transcriptome	SRR2083693	NCBI SRA	Binna Burra, Queensland, Australia	fungi	McKenna et al. 2019. PNAS		C:86.9%[S:85.5%,D:1.4%],F:4.7%,M:8.4%,n:1367
Chrysomelidae	DVIRG	Diabrotica virgifera virgifera	genome	GCF_917563875.1	NCBI RefSeq	-	-	King et al. 2023. Pestic Biochem Phys		C:98.1%[S:96.8%,D:1.3%],F:0.2%,M:1.7%,n:1367
Chrysomelidae	LDECE	Leptinotarsa decemlineata	genome	GCF_000500325.1	NCBI RefSeq	-	-	Schoville et al. 2018. Sci Rep		C:91.2%[S:90.3%,D:0.9%],F:3.7%,M:5.1%,n:1367
Cerambycidae	AGLAB	Anoplophora glabripennis	genome	GCF_000390285.2	NCBI RefSeq	-	-	McKenna et al. 2016. Genome Biol		C:99.0%[S:97.1%,D:1.9%],F:0.7%,M:0.3%,n:1367
Curculionidae	SORYZ	Sitophilus oryzae	genome	GCF_002938485.1	NCBI RefSeq	-	-	Parisot et al. 2021. BMC Biol		C:98.3%[S:95.4%,D:2.9%],F:0.1%,M:1.6%,n:1367
Curculionidae	DPOND	Dendroctonus ponderosae	genome	GCF_020466585.1	NCBI RefSeq	-	-	Keeling et al. 2013. Genome Biol; Keeling et al. 2022. Mol Ecol Resour		C:97.7%[S:92.1%,D:5.6%],F:0.4%,M:1.9%,n:1367
Lampyridae	PPYRA	Photinus pyralis	genome	GCF_008802855.1	NCBI RefSeq	-	-	Fallon et al. 2018. eLife		C:98.9%[S:85.5%,D:13.4%],F:0.1%,M:1.0%,n:1367
Nitidulidae	ATUMI	Aethina tumida	genome	GCF_001937115.1	NCBI RefSeq	-	-	Evans et al. 2018. GigaScience		C:96.5%[S:86.9%,D:9.6%],F:0.4%,M:3.1%,n:1367
Silphidae	NVESP	Nicrophorus vespilloides	genome	GCF_001412225.1	NCBI RefSeq	-	-	Cunningham et al. 2015. Genome Biol Evol		C:99.6%[S:98.2%,D:1.4%],F:0.1%,M:0.3%,n:1367
Tenebrionidae	TCAST	Tribolium castaneum	genome	GCF_000002335.3	NCBI RefSeq	-	-	Richards et al. 2008. Nature; Herndon et al. 2020. BMC Genomics		C:99.2%[S:98.8%,D:0.4%],F:0.2%,M:0.6%,n:1367
Buprestidae	APLAN	Agrilus planipennis	genome	GCF_000699045.2	NCBI RefSeq	-	-	Thomas et al. 2020. Genome Biol		C:96.8%[S:90.3%,D:6.5%],F:1.3%,M:1.9%,n:1367
Scarabaeidae	OTAUR	Onthophagus taurus	genome	GCF_000648695.1	NCBI RefSeq	-	-	Thomas et al. 2020. Genome Biol		C:99.6%[S:96.6%,D:3.0%],F:0.1%,M:0.3%,n:1367
Scarabaeidae	TDICH	Trypoxylus dichotomus	genome	http://dx.doi.org/10.5524/102226	GigaDB	-	-	Wang et al. 2022. GigaScience		C:96.4%[S:95.2%,D:1.2%],F:1.0%,M:2.6%,n:1367
Carabidae	NINGE	Nebria ingens	genome	IBG_00565	InsectBase 2.0	-	-	Weng et al. 2021. Mol Ecol Resour		C:96.0%[S:95.9%,D:0.1%],F:0.9%,M:3.1%,n:1367
Melyridae	MBIPU	Malachius bipustulatus	genome	GCA_910589415.1	https://rapid.ensembl.org	-	-	Crowley et al. 2021b. Wellcome Open Res		C:94.6%[S:90.8%,D:3.8%],F:2.0%,M:3.4%,n:1367

## Sheet: Table SE2 transcriptome
Species	Code	stage	food/treatment	BioProject	BioSample	SRA	Usage	Reference
Cryptolaemus montrouzieri	CMLAMEA1	4th instar larva	Planococcus citri	PRJNA509782	SAMN10587847	SRR8325172	transcriptome profiling	Li et al. 2016. BMC Genomics
Cryptolaemus montrouzieri	CMLAMEA2	4th instar larva	Planococcus citri	PRJNA509782	SAMN10587848	SRR8325171	transcriptome profiling / gene prediction	Li et al. 2016. BMC Genomics
Cryptolaemus montrouzieri	CMLAAPH1	4th instar larva	Megoura japonica	PRJNA509782	SAMN10587849	SRR8325174	transcriptome profiling	Li et al. 2016. BMC Genomics
Cryptolaemus montrouzieri	CMLAAPH2	4th instar larva	Megoura japonica	PRJNA509782	SAMN10587850	SRR8325173	transcriptome profiling	Li et al. 2016. BMC Genomics
Cryptolaemus montrouzieri	CMFEMEA1	female	Planococcus citri	PRJNA509782	SAMN04311933	SRR2971116	transcriptome profiling / gene prediction	Li et al. 2016. BMC Genomics
Cryptolaemus montrouzieri	CMFEMEA2	female	Planococcus citri	PRJNA509782	SAMN04311935	SRR2971122	transcriptome profiling	Li et al. 2016. BMC Genomics
Cryptolaemus montrouzieri	CMFEAPH1	female	Megoura japonica	PRJNA509782	SAMN04311934	SRR2971119	transcriptome profiling	Li et al. 2016. BMC Genomics
Cryptolaemus montrouzieri	CMFEAPH2	female	Megoura japonica	PRJNA509782	SAMN04311936	SRR2971125	transcriptome profiling	Li et al. 2016. BMC Genomics
Cryptolaemus montrouzieri	CMFE01A2	female	Megoura japonica	PRJNA449583	SAMN08912453	SRR6981477	gene prediction	Chen et al. 2018. Frontiers in Physiology
Cryptolaemus montrouzieri	CMLA03D1	4th instar larva	ephestia egg	PRJNA509782	SAMN10587855	SRR8325170	transcriptome profiling	Li et al. 2021. BMC Genomics
Cryptolaemus montrouzieri	CMLA03D2	4th instar larva	ephestia egg	PRJNA509782	SAMN10587856	SRR8325169	transcriptome profiling	Li et al. 2021. BMC Genomics
Cryptolaemus montrouzieri	CMLA01D1	4th instar larva	pollen	PRJNA509782	SAMN10587851	SRR8325176	gene prediction / orthogroup enrichment	Li et al. 2021. BMC Genomics
Cryptolaemus montrouzieri	CMLA01D2	4th instar larva	pollen	PRJNA509782	SAMN10587852	SRR8325175	orthogroup enrichment	Li et al. 2021. BMC Genomics
Cryptolaemus montrouzieri	CMLA02D1	4th instar larva	brine shrimp egg	PRJNA509782	SAMN10587853	SRR8325178	orthogroup enrichment	Li et al. 2021. BMC Genomics
Cryptolaemus montrouzieri	CMLA02D2	4th instar larva	brine shrimp egg	PRJNA509782	SAMN10587854	SRR8325177	orthogroup enrichment	Li et al. 2021. BMC Genomics
Cryptolaemus montrouzieri	CMLA04D1	4th instar larva	bee pupa	PRJNA509782	SAMN10587857	SRR8325162	orthogroup enrichment	Li et al. 2021. BMC Genomics
Cryptolaemus montrouzieri	CMLA04D2	4th instar larva	bee pupa	PRJNA509782	SAMN10587858	SRR8325161	orthogroup enrichment	Li et al. 2021. BMC Genomics
Cryptolaemus montrouzieri	CMLA05D1	4th instar larva	pork meat	PRJNA509782	SAMN10587859	SRR8325160	orthogroup enrichment	Li et al. 2021. BMC Genomics
Cryptolaemus montrouzieri	CMLA05D2	4th instar larva	pork meat	PRJNA509782	SAMN10587860	SRR8325159	gene prediction / orthogroup enrichment	Li et al. 2021. BMC Genomics
Cryptolaemus montrouzieri	CMLA06D1	4th instar larva	pork liver	PRJNA509782	SAMN10587861	SRR8325166	orthogroup enrichment	Li et al. 2021. BMC Genomics
Cryptolaemus montrouzieri	CMLA06D2	4th instar larva	pork liver	PRJNA509782	SAMN10587862	SRR8325165	orthogroup enrichment	Li et al. 2021. BMC Genomics
Cryptolaemus montrouzieri	CMLA07D1	4th instar larva	yellow meal worm	PRJNA509782	SAMN10587863	SRR8325164	orthogroup enrichment	Li et al. 2021. BMC Genomics
Cryptolaemus montrouzieri	CMLA07D2	4th instar larva	yellow meal worm	PRJNA509782	SAMN10587864	SRR8325163	orthogroup enrichment	Li et al. 2021. BMC Genomics
Cryptolaemus montrouzieri	CMLA08D1	4th instar larva	chicken egg	PRJNA509782	SAMN10587865	SRR8325168	orthogroup enrichment	Li et al. 2021. BMC Genomics
Cryptolaemus montrouzieri	CMLA08D2	4th instar larva	chicken egg	PRJNA509782	SAMN10587866	SRR8325167	orthogroup enrichment	Li et al. 2021. BMC Genomics
Cryptolaemus montrouzieri	CMLA09D1	4th instar larva	maggot	PRJNA509782	SAMN10587867	SRR8325183	orthogroup enrichment	Li et al. 2021. BMC Genomics
Cryptolaemus montrouzieri	CMLA09D2	4th instar larva	maggot	PRJNA509782	SAMN10587868	SRR8325184	orthogroup enrichment	Li et al. 2021. BMC Genomics
Cryptolaemus montrouzieri	CMLA10D1	4th instar larva	earthworm	PRJNA509782	SAMN10587869	SRR8325181	orthogroup enrichment	Li et al. 2021. BMC Genomics
Cryptolaemus montrouzieri	CMLA10D2	4th instar larva	earthworm	PRJNA509782	SAMN10587870	SRR8325182	orthogroup enrichment	Li et al. 2021. BMC Genomics
Cryptolaemus montrouzieri	CMLA11D1	4th instar larva	rice moth egg	PRJNA509782	SAMN10587871	SRR8325187	orthogroup enrichment	Li et al. 2021. BMC Genomics
Cryptolaemus montrouzieri	CMLA11D2	4th instar larva	rice moth egg	PRJNA509782	SAMN10587872	SRR8325188	orthogroup enrichment	Li et al. 2021. BMC Genomics
Cryptolaemus montrouzieri	CMLA12D1	4th instar larva	black soldier fly larva	PRJNA509782	SAMN10587873	SRR8325185	orthogroup enrichment	Li et al. 2021. BMC Genomics
Cryptolaemus montrouzieri	CMLA12D2	4th instar larva	black soldier fly larva	PRJNA509782	SAMN10587874	SRR8325186	orthogroup enrichment	Li et al. 2021. BMC Genomics
Cryptolaemus montrouzieri	CMLA13D1	4th instar larva	silkworm pupa	PRJNA509782	SAMN10587875	SRR8325179	orthogroup enrichment	Li et al. 2021. BMC Genomics
Cryptolaemus montrouzieri	CMLA13D2	4th instar larva	silkworm pupa	PRJNA509782	SAMN10587876	SRR8325180	orthogroup enrichment	Li et al. 2021. BMC Genomics
Cryptolaemus montrouzieri	CMLA14D1	4th instar larva	superworm	PRJNA509782	SAMN34204092	SRR24183174	orthogroup enrichment	Li et al. 2021. BMC Genomics
Cryptolaemus montrouzieri	CMLA14D2	4th instar larva	superworm	PRJNA509782	SAMN34204093	SRR24183173	orthogroup enrichment	Li et al. 2021. BMC Genomics
Cryptolaemus montrouzieri	CMFEABD1	female adult;abdomen	abdomen	PRJNA955835	SAMN34195246	SRR24179337	tissue expression	this study
Cryptolaemus montrouzieri	CMFEABD2	female adult； abdomen	abdomen	PRJNA955835	SAMN34195247	SRR24179336	tissue expression	this study
Cryptolaemus montrouzieri	CMFEABD3	female adult； abdomen	abdomen	PRJNA955835	SAMN34195248	SRR24179325	tissue expression	this study
Cryptolaemus montrouzieri	CMFEANT1	female adult;antenna	antenna	PRJNA955835	SAMN34195249	SRR24179314	tissue expression	this study
Cryptolaemus montrouzieri	CMFEANT2	female adult;antenna	antenna	PRJNA955835	SAMN34195250	SRR24179308	tissue expression	this study
Cryptolaemus montrouzieri	CMFEGUT1	female adult;gut	gut	PRJNA955835	SAMN34195251	SRR24179307	tissue expression	this study
Cryptolaemus montrouzieri	CMFEGUT2	female adult;gut	gut	PRJNA955835	SAMN34195252	SRR24179306	tissue expression	this study
Cryptolaemus montrouzieri	CMFEGUT3	female adult;gut	gut	PRJNA955835	SAMN34195253	SRR24179305	tissue expression	this study
Cryptolaemus montrouzieri	CMFEHEA1	female adult；head	head	PRJNA955835	SAMN34195254	SRR24179304	tissue expression	this study
Cryptolaemus montrouzieri	CMFEHEA2	female adult；head	head	PRJNA955835	SAMN34195255	SRR24179303	tissue expression	this study
Cryptolaemus montrouzieri	CMFEHEA3	female adult；head	head	PRJNA955835	SAMN34195256	SRR24179335	tissue expression	this study
Cryptolaemus montrouzieri	CMFELEG1	female adult;leg	leg	PRJNA955835	SAMN34195257	SRR24179334	tissue expression	this study
Cryptolaemus montrouzieri	CMFELEG2	female adult;leg	leg	PRJNA955835	SAMN34195258	SRR24179333	tissue expression	this study
Cryptolaemus montrouzieri	CMFELEG3	female adult;leg	leg	PRJNA955835	SAMN34195259	SRR24179332	tissue expression	this study
Cryptolaemus montrouzieri	CMFETHO1	female adult;thorax	thorax	PRJNA955835	SAMN34195260	SRR24179331	tissue expression	this study
Cryptolaemus montrouzieri	CMFETHO2	female adult;thorax	thorax	PRJNA955835	SAMN34195261	SRR24179330	tissue expression	this study
Cryptolaemus montrouzieri	CMFETHO3	female adult;thorax	thorax	PRJNA955835	SAMN34195262	SRR24179329	tissue expression	this study
Cryptolaemus montrouzieri	CMMAABD1	male adult;abdomen	abdomen	PRJNA955835	SAMN34195263	SRR24179328	tissue expression	this study
Cryptolaemus montrouzieri	CMMAABD2	male adult； abdomen	abdomen	PRJNA955835	SAMN34195264	SRR24179327	tissue expression	this study
Cryptolaemus montrouzieri	CMMAABD3	male adult； abdomen	abdomen	PRJNA955835	SAMN34195265	SRR24179326	tissue expression	this study
Cryptolaemus montrouzieri	CMMAANT1	male adult;antenna	antenna	PRJNA955835	SAMN34195266	SRR24179324	tissue expression	this study
Cryptolaemus montrouzieri	CMMAANT2	male adult;antenna	antenna	PRJNA955835	SAMN34195267	SRR24179323	tissue expression	this study
Cryptolaemus montrouzieri	CMMAGUT1	male adult;gut	gut	PRJNA955835	SAMN34195268	SRR24179322	tissue expression	this study
Cryptolaemus montrouzieri	CMMAGUT2	male adult;gut	gut	PRJNA955835	SAMN34195269	SRR24179321	tissue expression	this study
Cryptolaemus montrouzieri	CMMAGUT3	male adult;gut	gut	PRJNA955835	SAMN34195270	SRR24179320	tissue expression	this study
Cryptolaemus montrouzieri	CMMAHEA1	male adult；head	head	PRJNA955835	SAMN34195271	SRR24179319	tissue expression	this study
Cryptolaemus montrouzieri	CMMAHEA2	male adult；head	head	PRJNA955835	SAMN34195272	SRR24179318	tissue expression	this study
Cryptolaemus montrouzieri	CMMAHEA3	male adult；head	head	PRJNA955835	SAMN34195273	SRR24179317	tissue expression	this study
Cryptolaemus montrouzieri	CMMALEG1	male adult;leg	leg	PRJNA955835	SAMN34195274	SRR24179316	tissue expression	this study
Cryptolaemus montrouzieri	CMMALEG2	male adult;leg	leg	PRJNA955835	SAMN34195275	SRR24179315	tissue expression	this study
Cryptolaemus montrouzieri	CMMALEG3	male adult;leg	leg	PRJNA955835	SAMN34195276	SRR24179313	tissue expression	this study
Cryptolaemus montrouzieri	CMMATHO1	male adult;thorax	thorax	PRJNA955835	SAMN34195277	SRR24179312	tissue expression	this study
Cryptolaemus montrouzieri	CMMATHO2	male adult;thorax	thorax	PRJNA955835	SAMN34195278	SRR24179311	tissue expression	this study
Cryptolaemus montrouzieri	CMMATHO3	male adult;thorax	thorax	PRJNA955835	SAMN34195279	SRR24179310	tissue expression	this study
Cryptolaemus montrouzieri	CMADKIT1	adult	1KITE, collected from ACT, Australia	PRJNA286509	SAMN03799553	SRR2083649	average expression calculation	this study, 1KITE library ID: WHANIsrmTMAFRAAPEI-14
Micraspis discolor	MDLAEGG1	4th instar larva	ephestia egg	PRJNA776094	SAMN22731391	SRR16629587	gene prediction / transcriptome profiling	Huang et al. 2022. Biological Control
Micraspis discolor	MDLAEGG2	4th instar larva	ephestia egg	PRJNA776094	SAMN22731392	SRR16629586	transcriptome profiling	Huang et al. 2022. Biological Control
Micraspis discolor	MDLAEGG3	4th instar larva	ephestia egg	PRJNA776094	SAMN22731393	SRR16629583	transcriptome profiling	Huang et al. 2022. Biological Control
Micraspis discolor	MDLAPOL1	4th instar larva	pollen	PRJNA776094	SAMN22731394	SRR16629582	transcriptome profiling	Huang et al. 2022. Biological Control
Micraspis discolor	MDLAPOL2	4th instar larva	pollen	PRJNA776094	SAMN22731395	SRR16629581	transcriptome profiling	Huang et al. 2022. Biological Control
Micraspis discolor	MDLAPOL3	4th instar larva	pollen	PRJNA776094	SAMN22731396	SRR16629580	gene prediction / transcriptome profiling	Huang et al. 2022. Biological Control
Micraspis discolor	MDLAAPH1	4th instar larva	Aphis craccivora	PRJNA776094	SAMN22731397	SRR16629579	gene prediction / transcriptome profiling	Huang et al. 2022. Biological Control
Micraspis discolor	MDLAAPH2	4th instar larva	Aphis craccivora	PRJNA776094	SAMN22731398	SRR16629578	transcriptome profiling	Huang et al. 2022. Biological Control
Micraspis discolor	MDLAAPH3	4th instar larva	Aphis craccivora	PRJNA776094	SAMN22731399	SRR16629577	transcriptome profiling	Huang et al. 2022. Biological Control
Micraspis discolor	MDLAMEA1	4th instar larva	Planococcus citri	PRJNA776094	SAMN22731400	SRR16629576	transcriptome profiling	Huang et al. 2022. Biological Control
Micraspis discolor	MDLAMEA2	4th instar larva	Planococcus citri	PRJNA776094	SAMN22731401	SRR16629585	transcriptome profiling	Huang et al. 2022. Biological Control
Micraspis discolor	MDLAMEA3	4th instar larva	Planococcus citri	PRJNA776094	SAMN22731402	SRR16629584	gene prediction / transcriptome profiling	Huang et al. 2022. Biological Control
Micraspis discolor	Tran_MDISC	adult	collected from Sichuan	PRJNA626049	SAMN14614966	SRR11576236	gene prediction	Li et al. 2021. BMC Biology
Propylea japonica	PJLAAPH1	4th instar larva	Megoura japonica	PRJNA549114	SAMN12071530	SRR9649793	gene prediction / transcriptome profiling	Chen et al. 2020. BMC Genomics
Propylea japonica	PJLAAPH2	4th instar larva	Megoura japonica	PRJNA549114	SAMN12071531	SRR9649794	transcriptome profiling	Chen et al. 2020. BMC Genomics
Propylea japonica	PJLAMEA1	4th instar larva	Planococcus citri	PRJNA549114	SAMN12071528	SRR9649789	transcriptome profiling	Chen et al. 2020. BMC Genomics
Propylea japonica	PJLAMEA2	4th instar larva	Planococcus citri	PRJNA549114	SAMN12071529	SRR9649790	transcriptome profiling	Chen et al. 2020. BMC Genomics
Propylea japonica	PJFEAPH1	female	Megoura japonica	PRJNA956151	SAMN34204209	SRR24183503	transcriptome profiling	this study
Propylea japonica	PJFEAPH2	female	Megoura japonica	PRJNA956151	SAMN34204210	SRR24183502	gene prediction / transcriptome profiling	this study
Propylea japonica	PJFEMEA1	female	Planococcus citri	PRJNA956151	SAMN34204211	SRR24183501	transcriptome profiling	this study
Propylea japonica	PJFEMEA2	female	Planococcus citri	PRJNA956151	SAMN34204212	SRR24183500	gene prediction / transcriptome profiling	this study
Propylea japonica	PJADBSU1	adult	Bacillus subtilis injected	-	-	-	gene prediction	unpublished data
Propylea japonica	PJLAAPH3	4th instar	Megoura japonica	PRJNA956151	SAMN34204213	SRR24183499	transcriptome profiling	this study
Propylea japonica	PJLAAPH4	4th instar	Megoura japonica	PRJNA956151	SAMN34204214	SRR24183498	transcriptome profiling	this study
Propylea japonica	PJLAAPH5	4th instar	Megoura japonica	PRJNA956151	SAMN34204215	SRR24183497	transcriptome profiling	this study
Propylea japonica	PJLAEGG1	4th instar	ephestia egg	PRJNA956151	SAMN34204216	SRR24183496	transcriptome profiling	this study
Propylea japonica	PJLAEGG2	4th instar	ephestia egg	PRJNA956151	SAMN34204217	SRR24183495	transcriptome profiling	this study
Propylea japonica	PJLAEGG3	4th instar	ephestia egg	PRJNA956151	SAMN34204218	SRR24183494	transcriptome profiling	this study
Coccinella septempunctata	CSLAMEA1	4th instar larva	Planococcus citri	PRJNA549114	SAMN12071522	SRR9649799	transcriptome profiling	Chen et al. 2020. BMC Genomics
Coccinella septempunctata	CSLAMEA2	4th instar larva	Planococcus citri	PRJNA549114	SAMN12071523	SRR9649800	transcriptome profiling	Chen et al. 2020. BMC Genomics
Coccinella septempunctata	CSLAMEA3	4th instar larva	Planococcus citri	PRJNA549114	SAMN12071524	SRR9649803	gene prediction / transcriptome profiling	Chen et al. 2020. BMC Genomics
Coccinella septempunctata	CSLAAPH1	4th instar larva	Megoura japonica	PRJNA549114	SAMN12071525	SRR9649804	transcriptome profiling	Chen et al. 2020. BMC Genomics
Coccinella septempunctata	CSLAAPH2	4th instar larva	Megoura japonica	PRJNA549114	SAMN12071526	SRR9649791	transcriptome profiling	Chen et al. 2020. BMC Genomics
Coccinella septempunctata	CSLAAPH3	4th instar larva	Megoura japonica	PRJNA549114	SAMN12071527	SRR9649792	transcriptome profiling	Chen et al. 2020. BMC Genomics
Coccinella septempunctata	CSADBAC3	adult	bacteria injected	PRJEB11877	SAMEA3674090	ERR1145729	gene prediction	Vogel et al. 2017. Developmental and Comparative Immunology
Coccinella septempunctata	CSADDIA3	adult	diapause	PRJNA304960	SAMN04311916	SRR2971094	gene prediction	Qi et al. 2015. BMC Genomics
Coccinella septempunctata	CSFEARD1	female adult	artificial diet-fed	PRJNA547368	SAMN11963712	SRR9208148	diet-specific expression	Cheng et al. 2020. PLOS ONE
Coccinella septempunctata	CSFEARD2	female adult	artificial diet-fed	PRJNA547368	SAMN11963712	SRR9208149	diet-specific expression	Cheng et al. 2020. PLOS ONE
Coccinella septempunctata	CSFEARD3	female adult	artificial diet-fed	PRJNA547368	SAMN11963712	SRR9208150	diet-specific expression	Cheng et al. 2020. PLOS ONE
Coccinella septempunctata	CSMAARD1	male adult	artificial diet-fed	PRJNA547368	SAMN11963713	SRR9208145	diet-specific expression	Cheng et al. 2020. PLOS ONE
Coccinella septempunctata	CSMAARD2	male adult	artificial diet-fed	PRJNA547368	SAMN11963713	SRR9208146	gene prediction / diet-specific expression	Cheng et al. 2020. PLOS ONE
Coccinella septempunctata	CSMAARD3	male adult	artificial diet-fed	PRJNA547368	SAMN11963713	SRR9208147	diet-specific expression	Cheng et al. 2020. PLOS ONE
Coccinella septempunctata	CSFEAPH1	female adult	aphid-fed	PRJNA547368	SAMN11963714	SRR9208143	diet-specific expression	Cheng et al. 2020. PLOS ONE
Coccinella septempunctata	CSFEAPH2	female adult	aphid-fed	PRJNA547368	SAMN11963714	SRR9208144	diet-specific expression	Cheng et al. 2020. PLOS ONE
Coccinella septempunctata	CSFEAPH3	female adult	aphid-fed	PRJNA547368	SAMN11963714	SRR9208152	gene prediction / diet-specific expression	Cheng et al. 2020. PLOS ONE
Coccinella septempunctata	CSMAAPH1	male adult	aphid-fed	PRJNA547368	SAMN11963715	SRR9208141	diet-specific expression	Cheng et al. 2020. PLOS ONE
Coccinella septempunctata	CSMAAPH2	male adult	aphid-fed	PRJNA547368	SAMN11963715	SRR9208142	diet-specific expression	Cheng et al. 2020. PLOS ONE
Coccinella septempunctata	CSMAAPH3	male adult	aphid-fed	PRJNA547368	SAMN11963715	SRR9208151	diet-specific expression	Cheng et al. 2020. PLOS ONE
Coccinella septempunctata	CSFEABD1	female adult； abdomen	abdomen	PRJNA956078	SAMN34203774	SRR24182338	tissue expression	this study
Coccinella septempunctata	CSFEABD2	female adult； abdomen	abdomen	PRJNA956078	SAMN34203775	SRR24182337	tissue expression	this study
Coccinella septempunctata	CSFEABD3	female adult； abdomen	abdomen	PRJNA956078	SAMN34203776	SRR24182326	tissue expression	this study
Coccinella septempunctata	CSFEANT1	female adult;antenna	antenna	PRJNA956078	SAMN34203777	SRR24182315	tissue expression	this study
Coccinella septempunctata	CSFEANT2	female adult;antenna	antenna	PRJNA956078	SAMN34203778	SRR24182307	tissue expression	this study
Coccinella septempunctata	CSFEANT3	female adult;antenna	antenna	PRJNA956078	SAMN34203779	SRR24182306	tissue expression	this study
Coccinella septempunctata	CSFEGUT1	female adult;gut	gut	PRJNA956078	SAMN34203780	SRR24182305	tissue expression	this study
Coccinella septempunctata	CSFEGUT2	female adult;gut	gut	PRJNA956078	SAMN34203781	SRR24182304	tissue expression	this study
Coccinella septempunctata	CSFEGUT3	female adult;gut	gut	PRJNA956078	SAMN34203782	SRR24182303	tissue expression	this study
Coccinella septempunctata	CSFEHEA1	female adult；head	head	PRJNA956078	SAMN34203783	SRR24182302	tissue expression	this study
Coccinella septempunctata	CSFEHEA2	female adult；head	head	PRJNA956078	SAMN34203784	SRR24182336	tissue expression	this study
Coccinella septempunctata	CSFEHEA3	female adult；head	head	PRJNA956078	SAMN34203785	SRR24182335	tissue expression	this study
Coccinella septempunctata	CSFELEG1	female adult;leg	leg	PRJNA956078	SAMN34203786	SRR24182334	tissue expression	this study
Coccinella septempunctata	CSFELEG2	female adult;leg	leg	PRJNA956078	SAMN34203787	SRR24182333	tissue expression	this study
Coccinella septempunctata	CSFELEG3	female adult;leg	leg	PRJNA956078	SAMN34203788	SRR24182332	tissue expression	this study
Coccinella septempunctata	CSFETHO1	female adult;thorax	thorax	PRJNA956078	SAMN34203789	SRR24182331	tissue expression	this study
Coccinella septempunctata	CSFETHO2	female adult;thorax	thorax	PRJNA956078	SAMN34203790	SRR24182330	tissue expression	this study
Coccinella septempunctata	CSFETHO3	female adult;thorax	thorax	PRJNA956078	SAMN34203791	SRR24182329	tissue expression	this study
Coccinella septempunctata	CSMAABD1	male adult； abdomen	abdomen	PRJNA956078	SAMN34203792	SRR24182328	tissue expression	this study
Coccinella septempunctata	CSMAABD2	male adult； abdomen	abdomen	PRJNA956078	SAMN34203793	SRR24182327	tissue expression	this study
Coccinella septempunctata	CSMAABD3	male adult； abdomen	abdomen	PRJNA956078	SAMN34203794	SRR24182325	tissue expression	this study
Coccinella septempunctata	CSMAANT1	male adult;antenna	antenna	PRJNA956078	SAMN34203795	SRR24182324	tissue expression	this study
Coccinella septempunctata	CSMAANT2	male adult;antenna	antenna	PRJNA956078	SAMN34203796	SRR24182323	tissue expression	this study
Coccinella septempunctata	CSMAGUT1	male adult;gut	gut	PRJNA956078	SAMN34203797	SRR24182322	tissue expression	this study
Coccinella septempunctata	CSMAGUT2	male adult;gut	gut	PRJNA956078	SAMN34203798	SRR24182321	tissue expression	this study
Coccinella septempunctata	CSMAGUT3	male adult;gut	gut	PRJNA956078	SAMN34203799	SRR24182320	tissue expression	this study
Coccinella septempunctata	CSMAHEA1	male adult；head	head	PRJNA956078	SAMN34203800	SRR24182319	tissue expression	this study
Coccinella septempunctata	CSMAHEA2	male adult；head	head	PRJNA956078	SAMN34203801	SRR24182318	tissue expression	this study
Coccinella septempunctata	CSMAHEA3	male adult；head	head	PRJNA956078	SAMN34203802	SRR24182317	tissue expression	this study
Coccinella septempunctata	CSMALEG1	male adult;leg	leg	PRJNA956078	SAMN34203803	SRR24182316	tissue expression	this study
Coccinella septempunctata	CSMALEG2	male adult;leg	leg	PRJNA956078	SAMN34203804	SRR24182314	tissue expression	this study
Coccinella septempunctata	CSMALEG3	male adult;leg	leg	PRJNA956078	SAMN34203805	SRR24182313	tissue expression	this study
Coccinella septempunctata	CSMATHO1	male adult;thorax	thorax	PRJNA956078	SAMN34203806	SRR24182312	tissue expression	this study
Coccinella septempunctata	CSMATHO2	male adult;thorax	thorax	PRJNA956078	SAMN34203807	SRR24182311	tissue expression	this study
Coccinella septempunctata	CSMATHO3	male adult;thorax	thorax	PRJNA956078	SAMN34203808	SRR24182310	tissue expression	this study
Harmonia axyridis	HALAAPH1	4th instar larva	Megoura japonica	PRJNA549114	SAMN12071519	SRR9649796	transcriptome profiling	Chen et al. 2020. BMC Genomics
Harmonia axyridis	HALAAPH2	4th instar larva	Megoura japonica	PRJNA549114	SAMN12071520	SRR9649801	transcriptome profiling	Chen et al. 2020. BMC Genomics
Harmonia axyridis	HALAAPH3	4th instar larva	Megoura japonica	PRJNA549114	SAMN12071521	SRR9649802	transcriptome profiling	Chen et al. 2020. BMC Genomics
Harmonia axyridis	HALAMEA1	4th instar larva	Planococcus citri	PRJNA549114	SAMN12071516	SRR9649797	transcriptome profiling	Chen et al. 2020. BMC Genomics
Harmonia axyridis	HALAMEA2	4th instar larva	Planococcus citri	PRJNA549114	SAMN12071517	SRR9649798	transcriptome profiling	Chen et al. 2020. BMC Genomics
Harmonia axyridis	HALAMEA3	4th instar larva	Planococcus citri	PRJNA549114	SAMN12071518	SRR9649795	transcriptome profiling	Chen et al. 2020. BMC Genomics
Harmonia axyridis	HAADAPW1	adult	aphids	PRJNA422017	SAMN08162810	SRR6378480	orthogroup enrichment	Liang et al. 2019. J Asia-Pac Entomol
Harmonia axyridis	HAADAPW2	adult	aphids	PRJNA422017	SAMN08162806	SRR6378481	orthogroup enrichment	Liang et al. 2019. J Asia-Pac Entomol
Harmonia axyridis	HAADAPW3	adult	aphids	PRJNA422017	SAMN08162808	SRR6378485	orthogroup enrichment	Liang et al. 2019. J Asia-Pac Entomol
Harmonia axyridis	HAADART1	adult	artificial diet	PRJNA422017	SAMN08162804	SRR6378482	orthogroup enrichment	Liang et al. 2019. J Asia-Pac Entomol
Harmonia axyridis	HAADART2	adult	artificial diet	PRJNA422017	SAMN08162802	SRR6378483	orthogroup enrichment	Liang et al. 2019. J Asia-Pac Entomol
Harmonia axyridis	HAADART3	adult	artificial diet	PRJNA422017	SAMN08162800	SRR6378484	orthogroup enrichment	Liang et al. 2019. J Asia-Pac Entomol
Harmonia axyridis	HAADELR6	adult	elytra	PRJDB5744	SAMD00079975	DRR092254	gene prediction	Ando et al. 2018. Nat Commun
Harmonia axyridis	HAFEABD3	female adult	diet with Vg	PRJNA382452	SAMN06706610	SRR5451334	gene prediction	Zhang et al. 2019. Front Physiol
Harmonia axyridis	HAFELDA1	female adult	Acyrthosiphon pisum	PRJNA721879	SAMN18740509	SRR14236869	orthogroup enrichment	Gao et al. 2022. Pest Manag Sci
Harmonia axyridis	HAFELDA2	female adult	Acyrthosiphon pisum	PRJNA721879	SAMN18740508	SRR14236870	orthogroup enrichment	Gao et al. 2022. Pest Manag Sci
Harmonia axyridis	HAFELDA3	female adult	Acyrthosiphon pisum	PRJNA721879	SAMN18740507	SRR14236871	orthogroup enrichment	Gao et al. 2022. Pest Manag Sci
Harmonia axyridis	HAFELDA4	female adult	Acyrthosiphon pisum	PRJNA721879	SAMN18740506	SRR14236876	orthogroup enrichment	Gao et al. 2022. Pest Manag Sci
Harmonia axyridis	HAFELDA5	female adult	Acyrthosiphon pisum	PRJNA721879	SAMN18740505	SRR14236887	orthogroup enrichment	Gao et al. 2022. Pest Manag Sci
Harmonia axyridis	HAFELDD1	female adult	artificial diet	PRJNA721879	SAMN18740521	SRR14236879	orthogroup enrichment	Gao et al. 2022. Pest Manag Sci
Harmonia axyridis	HAFELDD2	female adult	artificial diet	PRJNA721879	SAMN18740520	SRR14236880	orthogroup enrichment	Gao et al. 2022. Pest Manag Sci
Harmonia axyridis	HAFELDD3	female adult	artificial diet	PRJNA721879	SAMN18740519	SRR14236881	orthogroup enrichment	Gao et al. 2022. Pest Manag Sci
Harmonia axyridis	HAFELDD4	female adult	artificial diet	PRJNA721879	SAMN18740518	SRR14236882	orthogroup enrichment	Gao et al. 2022. Pest Manag Sci
Harmonia axyridis	HAFELDD5	female adult	artificial diet	PRJNA721879	SAMN18740517	SRR14236883	orthogroup enrichment	Gao et al. 2022. Pest Manag Sci
Harmonia axyridis	HAFELDD6	female adult	artificial diet	PRJNA721879	SAMN18740516	SRR14236884	orthogroup enrichment	Gao et al. 2022. Pest Manag Sci
Harmonia axyridis	HAFESDA1	female adult	Acyrthosiphon pisum	PRJNA721879	SAMN18740513	SRR14236865	orthogroup enrichment	Gao et al. 2022. Pest Manag Sci
Harmonia axyridis	HAFESDA2	female adult	Acyrthosiphon pisum	PRJNA721879	SAMN18740512	SRR14236866	orthogroup enrichment	Gao et al. 2022. Pest Manag Sci
Harmonia axyridis	HAFESDA3	female adult	Acyrthosiphon pisum	PRJNA721879	SAMN18740511	SRR14236867	orthogroup enrichment	Gao et al. 2022. Pest Manag Sci
Harmonia axyridis	HAFESDA4	female adult	Acyrthosiphon pisum	PRJNA721879	SAMN18740510	SRR14236868	orthogroup enrichment	Gao et al. 2022. Pest Manag Sci
Harmonia axyridis	HAFESDA5	female adult	Acyrthosiphon pisum	PRJNA721879	SAMN18740515	SRR14236885	orthogroup enrichment	Gao et al. 2022. Pest Manag Sci
Harmonia axyridis	HAFESDA6	female adult	Acyrthosiphon pisum	PRJNA721879	SAMN18740514	SRR14236886	orthogroup enrichment	Gao et al. 2022. Pest Manag Sci
Harmonia axyridis	HAFESDD1	female adult	artificial diet	PRJNA721879	SAMN18740527	SRR14236872	orthogroup enrichment	Gao et al. 2022. Pest Manag Sci
Harmonia axyridis	HAFESDD2	female adult	artificial diet	PRJNA721879	SAMN18740526	SRR14236873	orthogroup enrichment	Gao et al. 2022. Pest Manag Sci
Harmonia axyridis	HAFESDD3	female adult	artificial diet	PRJNA721879	SAMN18740525	SRR14236874	orthogroup enrichment	Gao et al. 2022. Pest Manag Sci
Harmonia axyridis	HAFESDD4	female adult	artificial diet	PRJNA721879	SAMN18740524	SRR14236875	orthogroup enrichment	Gao et al. 2022. Pest Manag Sci
Harmonia axyridis	HAFESDD5	female adult	artificial diet	PRJNA721879	SAMN18740523	SRR14236877	orthogroup enrichment	Gao et al. 2022. Pest Manag Sci
Harmonia axyridis	HAFESDD6	female adult	artificial diet	PRJNA721879	SAMN18740522	SRR14236878	orthogroup enrichment	Gao et al. 2022. Pest Manag Sci
Harmonia axyridis	HALAEQU1	4th instar	equivalent food	PRJNA742198	SAMN19931215	SRR14975309	orthogroup enrichment	Sun et al. 2022. Insect Sci
Harmonia axyridis	HALAEQU2	4th instar	equivalent food	PRJNA742198	SAMN19931214	SRR14975310	orthogroup enrichment	Sun et al. 2022. Insect Sci
Harmonia axyridis	HALAEQU3	4th instar	equivalent food	PRJNA742198	SAMN19931213	SRR14975313	orthogroup enrichment	Sun et al. 2022. Insect Sci
Harmonia axyridis	HALAEQU4	4th instar	equivalent food	PRJNA742198	SAMN19931212	SRR14975314	orthogroup enrichment	Sun et al. 2022. Insect Sci
Harmonia axyridis	HALAHCA1	4th instar	high-carbohydrate	PRJNA742198	SAMN19931219	SRR14975305	orthogroup enrichment	Sun et al. 2022. Insect Sci
Harmonia axyridis	HALAHCA2	4th instar	high-carbohydrate	PRJNA742198	SAMN19931218	SRR14975306	orthogroup enrichment	Sun et al. 2022. Insect Sci
Harmonia axyridis	HALAHCA3	4th instar	high-carbohydrate	PRJNA742198	SAMN19931217	SRR14975307	orthogroup enrichment	Sun et al. 2022. Insect Sci
Harmonia axyridis	HALAHCA4	4th instar	high-carbohydrate	PRJNA742198	SAMN19931216	SRR14975308	orthogroup enrichment	Sun et al. 2022. Insect Sci
Harmonia axyridis	HALAHPR1	4th instar	high-protein	PRJNA742198	SAMN19931221	SRR14975303	orthogroup enrichment	Sun et al. 2022. Insect Sci
Harmonia axyridis	HALAHPR2	4th instar	high-protein	PRJNA742198	SAMN19931220	SRR14975304	orthogroup enrichment	Sun et al. 2022. Insect Sci
Harmonia axyridis	HALAHPR3	4th instar	high-protein	PRJNA742198	SAMN19931223	SRR14975311	orthogroup enrichment	Sun et al. 2022. Insect Sci
Harmonia axyridis	HALAHPR4	4th instar	high-protein	PRJNA742198	SAMN19931222	SRR14975312	orthogroup enrichment	Sun et al. 2022. Insect Sci
Harmonia axyridis	HAMATAM3	male adult	4 day after emergence	PRJNA396807	SAMN07437136	SRR5891405	gene prediction	Du et al. 2019. Gene
Adalia bipunctata	Tran_ABIPU	adult	collected from Xinjiang	PRJNA626049	SAMN14614969	SRR11576248	gene prediction	Li et al. 2021. BMC Biology
Adalia bipunctata	ABADSAB1	adult	sham injected	PRJEB11874	SAMEA3673776	ERR1145718	gene prediction	Vogel et al. 2017. Developmental and Comparative Immunology
Adalia bipunctata	ABADSAB2	adult	sham injected	PRJEB11874	SAMEA3673777	ERR1145719	gene prediction	Vogel et al. 2017. Developmental and Comparative Immunology
Adalia bipunctata	ABADSAB3	adult	sham injected	PRJEB11874	SAMEA3673778	ERR1145720	gene prediction	Vogel et al. 2017. Developmental and Comparative Immunology
Adalia bipunctata	ABADBAC1	adult	bacteria-injected	PRJEB11874	SAMEA3673779	ERR1145721	gene prediction	Vogel et al. 2017. Developmental and Comparative Immunology
Adalia bipunctata	ABADBAC2	adult	bacteria-injected	PRJEB11874	SAMEA3673780	ERR1145722	gene prediction	Vogel et al. 2017. Developmental and Comparative Immunology
Adalia bipunctata	ABADBAC3	adult	bacteria-injected	PRJEB11874	SAMEA3673781	ERR1145723	gene prediction	Vogel et al. 2017. Developmental and Comparative Immunology
Lemnia saucia	LSLAAPH1/Tran_LSAUC	4th instar larva	Megoura japonica	PRJNA626049	SAMN14614972	SRR11576216	gene set construction / diet-specific expression	this study; Li et al. 2021. BMC Biology
Lemnia saucia	LSLAAPH2	4th instar larva	Megoura japonica	PRJNA956138	SAMN34204145	SRR24183178	diet-specific expression	this study
Lemnia saucia	LSLAAPH3	4th instar larva	Megoura japonica	PRJNA956138	SAMN34204146	SRR24183177	diet-specific expression	this study
Lemnia saucia	LSLAMEA1	4th instar larva	Planococcus citri	PRJNA956138	SAMN34204147	SRR24183176	diet-specific expression	this study
Lemnia saucia	LSLAMEA2	4th instar larva	Planococcus citri	PRJNA956138	SAMN34204148	SRR24183175	diet-specific expression	this study
Cynegetis impunctata	CILAMIX1	1-4th instar larvae		PRJNA956140	SAMN34204155	SRR24194748	gene prediction	this study
Cynegetis impunctata	CIADGUT1	adult	gut	PRJNA956140	SAMN34204156	SRR24194747	gene prediction / tissue expression	this study
Cynegetis impunctata	CIADGUT2	adult	gut	PRJNA956140	SAMN34204157	SRR24194746	gene prediction / tissue expression	this study
Cynegetis impunctata	CIADBOD1	adult	body without gut	PRJNA956140	SAMN34204158	SRR24194745	gene prediction / tissue expression	this study
Cynegetis impunctata	CIADBOD2	adult	body without gut	PRJNA956140	SAMN34204159	SRR24194744	gene prediction / tissue expression	this study
Cynegetis impunctata	CIADWHO1	adult	whole body	PRJNA956140	SAMN34204160	SRR24194743	gene prediction	this study
Henosepilachna vigintioctopunctata	HVEGLAB1	egg	Solanum nigrum	PRJNA415902	SAMN07837332	SRR6221652	gene prediction	Zhang et al. 2018. Scientific Data
Henosepilachna vigintioctopunctata	HVLALAB1	larva	Solanum nigrum	PRJNA415902	SAMN07837333	SRR6221653	gene prediction	Zhang et al. 2018. Scientific Data
Henosepilachna vigintioctopunctata	HVPULAB1	pupa	Solanum nigrum	PRJNA415902	SAMN07837334	SRR6221654	gene prediction	Zhang et al. 2018. Scientific Data
Henosepilachna vigintioctopunctata	HVADBSU2	adult	bsubtilis injection	-	-	-	gene prediction	unpublished data
Henosepilachna vigintioctopunctata	Tran_HVIGI	adult	collected from Guangdong	PRJNA626049	SAMN14614984	SRR11576235	gene prediction	Li et al. 2021. BMC Biology
Henosepilachna vigintioctopunctata	HVMASOL1	whole	Solanum nigrum 5d	PRJNA967842	SAMN34728614	SRR24456695	transcriptome profiling	this study
Henosepilachna vigintioctopunctata	HVMASOL2	whole	Solanum nigrum 5d	PRJNA967842	SAMN34728615	SRR24456694	transcriptome profiling	this study
Henosepilachna vigintioctopunctata	HVMASOL3	whole	Solanum nigrum 5d	PRJNA967842	SAMN34728616	SRR24456693	transcriptome profiling	this study
Henosepilachna vigintioctopunctata	HVMASUA1	whole	suger water 1d	PRJNA967842	SAMN34728617	SRR24456692	diet-specific expression	this study
Henosepilachna vigintioctopunctata	HVMASUA2	whole	suger water 1d	PRJNA967842	SAMN34728618	SRR24456691	diet-specific expression	this study
Henosepilachna vigintioctopunctata	HVMASUA3	whole	suger water 1d	PRJNA967842	SAMN34728619	SRR24456690	diet-specific expression	this study
Henosepilachna vigintioctopunctata	HVMASUB1	whole	suger water 5d	PRJNA967842	SAMN34728620	SRR24456689	transcriptome profiling	this study
Henosepilachna vigintioctopunctata	HVMASUB2	whole	suger water 5d	PRJNA967842	SAMN34728621	SRR24456688	transcriptome profiling	this study
Henosepilachna vigintioctopunctata	HVMASUB3	whole	suger water 5d	PRJNA967842	SAMN34728622	SRR24456687	transcriptome profiling	this study
Henosepilachna vigintioctomaculata	HMADWHO1	adult	whole body	PRJNA828333	SAMN27647112	SRR18847866	gene prediction	Zhu et al. 2023. DNA Res
Novius pumilus	NPLAIAE1	4th instar larva	Icerya aegyptiaca	PRJNA753304	SAMN20693698	SRR15420510	orthogroup enrichment	Tang et al. 2022. BMC Genomics
Novius pumilus	NPLAIAE2	4th instar larva	Icerya aegyptiaca	PRJNA753304	SAMN20693699	SRR15420509	gene prediction / orthogroup enrichment	Tang et al. 2022. BMC Genomics
Novius pumilus	NPLAIAE3	4th instar larva	Icerya aegyptiaca	PRJNA753304	SAMN20693700	SRR15420498	orthogroup enrichment	Tang et al. 2022. BMC Genomics
Novius pumilus	NPLAIAE4	4th instar larva	Icerya aegyptiaca	PRJNA753304	SAMN20693701	SRR15420497	orthogroup enrichment	Tang et al. 2022. BMC Genomics
Novius pumilus	NPLASTA1	4th instar larva	starvation	PRJNA753304	SAMN20693702	SRR15420496	orthogroup enrichment	Tang et al. 2022. BMC Genomics
Novius pumilus	NPLASTA2	4th instar larva	starvation	PRJNA753304	SAMN20693703	SRR15420495	orthogroup enrichment	Tang et al. 2022. BMC Genomics
Novius pumilus	NPLASTA3	4th instar larva	starvation	PRJNA753304	SAMN20693704	SRR15420494	orthogroup enrichment	Tang et al. 2022. BMC Genomics
Novius pumilus	NPLASTA4	4th instar larva	starvation	PRJNA753304	SAMN20693705	SRR15420493	gene prediction / orthogroup enrichment	Tang et al. 2022. BMC Genomics
Novius pumilus	NPFEIAE1	female adult	Icerya aegyptiaca	PRJNA753304	SAMN20693706	SRR15420492	orthogroup enrichment	Tang et al. 2022. BMC Genomics
Novius pumilus	NPFEIAE2	female adult	Icerya aegyptiaca	PRJNA753304	SAMN20693707	SRR15420491	orthogroup enrichment	Tang et al. 2022. BMC Genomics
Novius pumilus	NPFEIAE3	female adult	Icerya aegyptiaca	PRJNA753304	SAMN20693708	SRR15420508	orthogroup enrichment	Tang et al. 2022. BMC Genomics
Novius pumilus	NPFEIAE4	female adult	Icerya aegyptiaca	PRJNA753304	SAMN20693709	SRR15420507	orthogroup enrichment	Tang et al. 2022. BMC Genomics
Novius pumilus	NPFEIAE5	female adult	Icerya aegyptiaca	PRJNA753304	SAMN20693710	SRR15420506	orthogroup enrichment	Tang et al. 2022. BMC Genomics
Novius pumilus	NPFEIAE6	female adult	Icerya aegyptiaca	PRJNA753304	SAMN20693711	SRR15420505	gene prediction / orthogroup enrichment	Tang et al. 2022. BMC Genomics
Novius pumilus	NPFESTA1	female adult	starvation	PRJNA753304	SAMN20693712	SRR15420504	gene prediction / orthogroup enrichment	Tang et al. 2022. BMC Genomics
Novius pumilus	NPFESTA2	female adult	starvation	PRJNA753304	SAMN20693713	SRR15420503	orthogroup enrichment	Tang et al. 2022. BMC Genomics
Novius pumilus	NPFESTA3	female adult	starvation	PRJNA753304	SAMN20693714	SRR15420502	orthogroup enrichment	Tang et al. 2022. BMC Genomics
Novius pumilus	NPFESTA4	female adult	starvation	PRJNA753304	SAMN20693715	SRR15420501	orthogroup enrichment	Tang et al. 2022. BMC Genomics
Novius pumilus	NPFESTA5	female adult	starvation	PRJNA753304	SAMN20693716	SRR15420500	orthogroup enrichment	Tang et al. 2022. BMC Genomics
Novius pumilus	NPFESTA6	female adult	starvation	PRJNA753304	SAMN20693717	SRR15420499	orthogroup enrichment	Tang et al. 2022. BMC Genomics
Novius pumilus	Tran_NPUMI	adult	collected from Guangdong; coccid	PRJNA626049	SAMN14614995	SRR11576223	gene prediction	Li et al. 2021. BMC Biology
Harmonia dimidiate	Tran_HDIMI	adult	collected from Guangxi; aphid	PRJNA626049	SAMN14614970	SRR11576218	gene set construction	Li et al. 2021. BMC Biology
Illeis koebelei	Tran_IKOEB	adult	collected from Guangdong; fungi	PRJNA626049	SAMN14614975	SRR11576245	gene set construction	Li et al. 2021. BMC Biology
Cheilomenes sexmaculata	Tran_CSEXM	adult	collected from Guangdong; aphid+whitefly	PRJNA626049	SAMN14614967	SRR11576225	gene set construction	Li et al. 2021. BMC Biology
Epilachnini sp.	Tran_EPILA	adult	collected from Guangdong; plant	PRJNA626049	SAMN14614987	SRR11576232	gene set construction	Li et al. 2021. BMC Biology
Delphastus catalinae	Tran_DCATA	adult	collected from Fujian; whitefly	PRJNA626049	SAMN14614997	SRR11576221	gene set construction	Li et al. 2021. BMC Biology
Scymnus sp.1	Tran_SCYM1	adult	collected from Guangdong; ?	PRJNA626049	SAMN14614991	SRR11576228	gene set construction	Li et al. 2021. BMC Biology
Platynaspis maculosa	Tran_PMACU	adult	collected from Guangxi; aphid+coccid	PRJNA626049	SAMN14614982	SRR11576238	gene set construction	Li et al. 2021. BMC Biology
Lemnia duvauceli	Tran_LDUVA	adult	collected from Guangxi; aphid	PRJNA626049	SAMN14614974	SRR11576246	gene set construction	Li et al. 2021. BMC Biology
Serangium japonicum	Tran_SJAPO	adult	collected from Chongqing; whitefly	PRJNA626049	SAMN14614996	SRR11576222	gene set construction	Li et al. 2021. BMC Biology
Cryptogonus orbiculus	Tran_CORBI	adult	collected from Guizhou; aphid+coccid	PRJNA626049	SAMN14614980	SRR11576240	gene set construction	Li et al. 2021. BMC Biology
Vibidia duodecimguttata	Tran_VDUOD	adult	collected from Guizhou; fungi	PRJNA626049	SAMN14614976	SRR11576244	gene set construction	Li et al. 2021. BMC Biology
Chilocorus bijugus	Tran_CBIJU	adult	collected from Guizhou; coccid	PRJNA626049	SAMN14614973	SRR11576215	gene set construction	Li et al. 2021. BMC Biology
Scymnus sp.2	Tran_SCYM2	adult	collectd from Guizhou; aphid?	PRJNA626049	SAMN14614989	SRR11576230	gene set construction	Li et al. 2021. BMC Biology
Coelophora bissellata	Tran_CBISS	adult	collected from Hainan; aphid	PRJNA626049	SAMN14614979	SRR11576241	gene set construction	Li et al. 2021. BMC Biology
Propylea luteopustulata	Tran_PLUTE	adult	collected from Hubei; aphid	PRJNA626049	SAMN14614971	SRR11576217	gene set construction	Li et al. 2021. BMC Biology
Coccinella transversalis	Tran_CTRAN	adult	collected from Hainan; aphid	PRJNA626049	SAMN14614968	SRR11576220	gene set construction	Li et al. 2021. BMC Biology
Oenopia sauzeti	Tran_OSAUZ	adult	collected from Sichuan; aphid	PRJNA626049	SAMN14614964	SRR11576248	gene set construction	Li et al. 2021. BMC Biology
Epilachna insignis	Tran_EINSI	adult	collected from Hubei; plant	PRJNA626049	SAMN14614986	SRR11576233	gene set construction	Li et al. 2021. BMC Biology
Megalocaria dilatata	Tran_MDILA	adult	collected from Guangdong; aphid	PRJNA626049	SAMN14614977	SRR11576243	gene set construction	Li et al. 2021. BMC Biology
Scymnus sp.6	Tran_SCYM6	adult	collected from Hainan; aphid?	PRJNA626049	SAMN14614993	SRR11576226	gene set construction	Li et al. 2021. BMC Biology
Scymnus sp.5	Tran_SCYM5	adult	collected from Guangdong; aphid?	PRJNA626049	SAMN14614992	SRR11576227	gene set construction	Li et al. 2021. BMC Biology
Afissula bisquadripunctata	Tran_ABISQ	adult	collected from Hainan; plant	PRJNA626049	SAMN14614985	SRR11576234	gene set construction	Li et al. 2021. BMC Biology
Cryptogonus hainanensis	Tran_CHAIN	adult	collected from Hainan; aphid	PRJNA626049	SAMN14614981	SRR11576239	gene set construction	Li et al. 2021. BMC Biology
Sticholotis sp.	Tran_STICH	adult	collected from Hainan; coccid	PRJNA626049	SAMN14614978	SRR11576242	gene set construction	Li et al. 2021. BMC Biology
Platynaspis hainanensis	Tran_PHAIN	adult	collected from Hainan; aphid	PRJNA626049	SAMN14614983	SRR11576237	gene set construction	Li et al. 2021. BMC Biology
Scymnus sp.4	Tran_SCYM4	adult	collected from Hainan; aphid?	PRJNA626049	SAMN14614990	SRR11576229	gene set construction	Li et al. 2021. BMC Biology
Scymnus sp.3	Tran_SCYM3	adult	collected from Hainan; aphid?	PRJNA626049	SAMN14614988	SRR11576231	gene set construction	Li et al. 2021. BMC Biology
Oenopia conglobata	Tran_OCONG	adult	collected from Beijing; aphid	PRJNA626049	SAMN14614965	SRR11576247	gene set construction	Li et al. 2021. BMC Biology
Pseudoscymnus sp1	Tran_PSEU1	adult	collected from Guangdong; ?	PRJNA626049	SAMN14614994	SRR11576224	gene set construction	Li et al. 2021. BMC Biology
Pseudoscymnus sp2	Tran_PSEU2	adult	collected from Guizhou; coccid?	PRJNA626049	SAMN34175052	SRR24203737	gene set construction	this study
Illeis shensiensis	Tran_ISHEN	adult	collected from Guizhou; fungi	PRJNA626049	SAMN34175051	SRR24203738	gene set construction	this study
Serangium maculigerum	Tran_SMACU	adult	1KITE, collected from Canberra; whitefly	PRJNA286585	SAMN03799629	SRR2083725	gene set construction	McKenna et al. 2019. PNAS
Stethorus sp.	Tran_STETH	adult	1KITE, collected from Queensland; mite	PRJNA286590	SAMN03799634	SRR2083730	gene set construction	McKenna et al. 2019. PNAS
Rhyzobius pseudopulcher	Tran_RPSEU	adult	1KITE, collected from New South Wales; ?	PRJNA286581	SAMN03799625	SRR2083721	gene set construction	Vizán-Rico et al. 2019. Genes
Coleomegilla maculata	Tran_CMACU	adult	collected from Stoneville; aphid+pollen	PRJEB32004	SAMEA5559513	ERR3267726	gene set construction	Allen 2015. Journal of Genomics
Coccinula quatuordecimpustulata	Tran_CQUAT	adult	collected from Qingyang; aphid+pollen	PRJNA679396	SAMN16830445	SRR13089444	gene set construction	Yuan et al. 2023. Mol Phylogenet Evol
Hippodamia convergens	Tran_HCONV	adult	collected from Kansas; aphid	PRJNA753921	SAMN20717742	SRR15420719	gene set construction	Nadeau et al. 2022. Insects
Phrynocaria congener	Tran_PCONG	adult	collected from Guangxi; aphid+whitefly	PRJNA626049	SAMN34175035	SRR24203746	gene set construction	this study
Henosepilachna septima	Tran_HSEPT	adult	collected from Hainan; plant	PRJNA626049	SAMN34175036	SRR24203745	gene set construction	this study
Stethorus cantonensis	Tran_SCANT	adult	collected from Guangdong; mite	PRJNA626049	SAMN34175037	SRR24203736	gene set construction	this study
Stethorus parapauperculus	Tran_SPARA	adult	collected from Guangdong; mite	PRJNA626049	SAMN34175038	SRR24203735	gene set construction	this study
Scymnomorphus sp.	Tran_SCYMN	adult	1KITE, collected from Queensland; coccid	PRJNA286584	SAMN03799628	SRR2083724	gene set construction	this study
Henosepilachna guttatopustulata	Tran_HGUTT	adult	1KITE, collected from Queensland; plant	PRJNA286529	SAMN03799573	SRR2083669	gene set construction	this study
Archegleis delta	Tran_ADELT	adult	1KITE, collected from Queensland; aphid	PRJNA286489	SAMN03799534	SRR2083630	gene set construction	this study
Chilocorus renipustulatus	Tran_CRENI	adult	1KITE, collected from Jena; coccid	PRJNA286504	SAMN03799548	SRR2083644	gene set construction	this study
Diomus ementitor	Tran_DEMEN	adult	1KITE, collected from Queensland; ?	PRJNA286515	SAMN03799559	SRR2083655	gene set construction	this study
Apolinus lividigaster	Tran_ALIVI	adult	1KITE, collected from Queensland; aphid	PRJNA286488	SAMN03799533	SRR2083629	gene set construction	this study
Telsimia sp.	Tran_TELSI	adult	1KITE, collected from Queensland; coccid	PRJNA286591	SAMN03799635	SRR2083731	gene set construction	this study
Henosepilachna vigintisexpunctata	Tran_HVISE	adult	collected from New South Wales; plant	PRJNA626049	SAMN34175048	SRR24203741	gene set construction	this study
Illeis confusa	Tran_ICONF	adult	collected from Australian Capital Territory; fungi	PRJNA626049	SAMN34175039	SRR24203734	gene set construction	this study
Hippodamia variegata	Tran_HVARI	adult	collected from Australian Capital Territory; aphid	PRJNA679396	SAMN16832131	SRR13089465	gene set construction	this study
Micraspis frenata	Tran_MFREN	adult	collected from New South Wales; aphid+pollen	PRJNA626049	SAMN34175041	SRR24203732	gene set construction	this study
Halmus chalybeus	Tran_HCHAL	adult	collected from Queensland; coccid	PRJNA626049	SAMN34175043	SRR24203730	gene set construction	this study
Orcus bilunulatus	Tran_OBILU	adult	collected from Australian Capital Territory; coccid	PRJNA626049	SAMN34175044	SRR24203729	gene set construction	this study
Sticholotis redimita	Tran_SREDI	adult	collected from Queensland; coccid	PRJNA626049	SAMN34175045	SRR24203744	gene set construction	this study
Chaetolotis amy	Tran_CHAMY	adult	collected from Queensland; ?	PRJNA626049	SAMN34175047	SRR24203742	gene set construction	this study
Rodatus ornatipennis	Tran_RORNA	adult	collected from New South Wales; coccid	PRJNA626049	SAMN34175042	SRR24203731	gene set construction	this study
Bucolus sp.	Tran_BUCOL	adult	collected from Queensland; ?	PRJNA626049	SAMN34175046	SRR24203743	gene set construction	this study

## Sheet: Table SE3 event
orthogroup/gene	dataset	node/group	event	p	state	genefamily	Pfam	CSEPT_RefSeq_example	HAXYR_RefSeq_example
OG0000000	genome	MDISC	expansion	2.87e-05	gene count:85			uncharacterized LOC123315323, transcript variant X1	uncharacterized LOC123688929
OG0000000	genome	CSEPT	contraction	0.000170157	gene count:49			uncharacterized LOC123315323, transcript variant X1	uncharacterized LOC123688929
OG0000000	genome	HVIMA	expansion	3.73e-18	gene count:141			uncharacterized LOC123315323, transcript variant X1	uncharacterized LOC123688929
OG0000000	genome	HVIGI	contraction	1.07e-40	gene count:75			uncharacterized LOC123315323, transcript variant X1	uncharacterized LOC123688929
OG0000000	genome	ABIPU	expansion	0.00194123	gene count:80			uncharacterized LOC123315323, transcript variant X1	uncharacterized LOC123688929
OG0000000	genome	Node19	contraction	0.00440852	gene count:116			uncharacterized LOC123315323, transcript variant X1	uncharacterized LOC123688929
OG0000000	genome	CIMPU	expansion	2.25e-35	gene count:222			uncharacterized LOC123315323, transcript variant X1	uncharacterized LOC123688929
OG0000000	genome	HAXYR	contraction	1.12e-05	gene count:44			uncharacterized LOC123315323, transcript variant X1	uncharacterized LOC123688929
OG0000000	genome	Node18(Epilachnini)	expansion	3.74e-19	gene count:131			uncharacterized LOC123315323, transcript variant X1	uncharacterized LOC123688929
OG0000000	genome	CMONT	expansion	2.07e-05	gene count:106			uncharacterized LOC123315323, transcript variant X1	uncharacterized LOC123688929
OG0000000	genome	SORYZ	expansion	0.0296618	gene count:3			uncharacterized LOC123315323, transcript variant X1	uncharacterized LOC123688929
OG0000000	genome	Node17	expansion	4.95e-06	gene count:75			uncharacterized LOC123315323, transcript variant X1	uncharacterized LOC123688929
OG0000000	genome	Node16	expansion	4.22e-20	gene count:67			uncharacterized LOC123315323, transcript variant X1	uncharacterized LOC123688929
OG0000000	genome	NPUMI	contraction	1.49e-11	gene count:7			uncharacterized LOC123315323, transcript variant X1	uncharacterized LOC123688929
OG0000000	genome	Node15(Coccinellidae)	expansion	1.86e-15	gene count:36			uncharacterized LOC123315323, transcript variant X1	uncharacterized LOC123688929
OG0000000	genome	Node9	contraction	0.0109068	gene count:1			uncharacterized LOC123315323, transcript variant X1	uncharacterized LOC123688929
OG0000000	genome	Node14	expansion	0.00388958	gene count:7			uncharacterized LOC123315323, transcript variant X1	uncharacterized LOC123688929
OG0000000	genome	MBIPU	expansion	5.98e-10	gene count:35			uncharacterized LOC123315323, transcript variant X1	uncharacterized LOC123688929
OG0000000	genome	Node6	expansion	0.0222051	gene count:4			uncharacterized LOC123315323, transcript variant X1	uncharacterized LOC123688929
OG0000000	genome	PPYRA	expansion	0.0373761	gene count:6			uncharacterized LOC123315323, transcript variant X1	uncharacterized LOC123688929
OG0000001	genome	MDISC	expansion	3.58e-06	gene count:31			uncharacterized LOC123306323	uncharacterized LOC123675449
OG0000001	genome	CSEPT	contraction	0.0248366	gene count:13			uncharacterized LOC123306323	uncharacterized LOC123675449
OG0000001	genome	HVIMA	contraction	3.52e-21	gene count:11			uncharacterized LOC123306323	uncharacterized LOC123675449
OG0000001	genome	Node19	contraction	5.47e-08	gene count:27			uncharacterized LOC123306323	uncharacterized LOC123675449
OG0000001	genome	CIMPU	expansion	1.41e-38	gene count:112			uncharacterized LOC123306323	uncharacterized LOC123675449
OG0000001	genome	DVIRG	contraction	0.00459356	gene count:3			uncharacterized LOC123306323	uncharacterized LOC123675449
OG0000001	genome	HAXYR	contraction	0.000228784	gene count:9			uncharacterized LOC123306323	uncharacterized LOC123675449
OG0000001	genome	Node18(Epilachnini)	expansion	6.81e-06	gene count:44			uncharacterized LOC123306323	uncharacterized LOC123675449
OG0000001	genome	CMONT	expansion	0.00204382	gene count:42			uncharacterized LOC123306323	uncharacterized LOC123675449
OG0000001	genome	SORYZ	expansion	1.01e-05	gene count:28			uncharacterized LOC123306323	uncharacterized LOC123675449
OG0000001	genome	DPOND	contraction	1.28e-07	gene count:0			uncharacterized LOC123306323	uncharacterized LOC123675449
OG0000001	genome	AGLAB	expansion	5.2e-13	gene count:52			uncharacterized LOC123306323	uncharacterized LOC123675449
OG0000001	genome	Node20(Coccinellini)	contraction	0.00291283	gene count:18			uncharacterized LOC123306323	uncharacterized LOC123675449
OG0000001	genome	Node16	expansion	0.0408488	gene count:26			uncharacterized LOC123306323	uncharacterized LOC123675449
OG0000001	genome	ATUMI	contraction	2.03e-05	gene count:0			uncharacterized LOC123306323	uncharacterized LOC123675449
OG0000001	genome	Node15(Coccinellidae)	expansion	0.0190176	gene count:22			uncharacterized LOC123306323	uncharacterized LOC123675449
OG0000001	genome	TCAST	contraction	0.0207095	gene count:4			uncharacterized LOC123306323	uncharacterized LOC123675449
OG0000001	genome	TDICH	contraction	1.85e-05	gene count:1			uncharacterized LOC123306323	uncharacterized LOC123675449
OG0000001	genome	OTAUR	expansion	9.75e-20	gene count:77			uncharacterized LOC123306323	uncharacterized LOC123675449
OG0000001	genome	MBIPU	expansion	6.88e-21	gene count:95			uncharacterized LOC123306323	uncharacterized LOC123675449
OG0000001	genome	Node5	expansion	0.0228583	gene count:14			uncharacterized LOC123306323	uncharacterized LOC123675449
OG0000001	genome	NVESP	contraction	0.00162795	gene count:0			uncharacterized LOC123306323	uncharacterized LOC123675449
OG0000001	genome	Node6	expansion	0.0022126	gene count:14			uncharacterized LOC123306323	uncharacterized LOC123675449
OG0000001	genome	PPYRA	expansion	1.91e-05	gene count:28			uncharacterized LOC123306323	uncharacterized LOC123675449
OG0000001	genome	APLAN	contraction	0.00842805	gene count:0			uncharacterized LOC123306323	uncharacterized LOC123675449
OG0000002	genome	MDISC	expansion	0.00554018	gene count:26			uncharacterized LOC123313971	uncharacterized LOC123673311
OG0000002	genome	CSEPT	expansion	0.0457077	gene count:24			uncharacterized LOC123313971	uncharacterized LOC123673311
OG0000002	genome	HVIMA	contraction	2.11e-06	gene count:17			uncharacterized LOC123313971	uncharacterized LOC123673311
OG0000002	genome	HVIGI	expansion	9.94e-05	gene count:28			uncharacterized LOC123313971	uncharacterized LOC123673311
OG0000002	genome	CIMPU	expansion	0.00675116	gene count:30			uncharacterized LOC123313971	uncharacterized LOC123673311
OG0000002	genome	HAXYR	contraction	0.0141758	gene count:12			uncharacterized LOC123313971	uncharacterized LOC123673311
OG0000002	genome	Node18(Epilachnini)	expansion	0.00514786	gene count:23			uncharacterized LOC123313971	uncharacterized LOC123673311
OG0000002	genome	SORYZ	expansion	0.0296618	gene count:3			uncharacterized LOC123313971	uncharacterized LOC123673311
OG0000002	genome	Node16	expansion	1.38e-05	gene count:16			uncharacterized LOC123313971	uncharacterized LOC123673311
OG0000002	genome	NPUMI	contraction	1.25e-05	gene count:0			uncharacterized LOC123313971	uncharacterized LOC123673311
OG0000002	genome	Node15(Coccinellidae)	expansion	0.000580151	gene count:9			uncharacterized LOC123313971	uncharacterized LOC123673311
OG0000002	genome	MBIPU	expansion	6.81e-09	gene count:26			uncharacterized LOC123313971	uncharacterized LOC123673311
OG0000002	genome	Node6	expansion	0.0486824	gene count:2			uncharacterized LOC123313971	uncharacterized LOC123673311
OG0000002	genome	PPYRA	expansion	0.0166008	gene count:5			uncharacterized LOC123313971	uncharacterized LOC123673311
OG0000003	genome	MDISC	expansion	1.17e-05	gene count:34			uncharacterized mitochondrial protein AtMg00810-like	secreted RxLR effector protein 161-like
OG0000003	genome	CSEPT	contraction	2.89e-11	gene count:5			uncharacterized mitochondrial protein AtMg00810-like	secreted RxLR effector protein 161-like
OG0000003	genome	HVIMA	contraction	0.00234099	gene count:15			uncharacterized mitochondrial protein AtMg00810-like	secreted RxLR effector protein 161-like
OG0000003	genome	ABIPU	expansion	2.12e-12	gene count:46			uncharacterized mitochondrial protein AtMg00810-like	secreted RxLR effector protein 161-like
OG0000003	genome	Node19	contraction	1.61e-07	gene count:18			uncharacterized mitochondrial protein AtMg00810-like	secreted RxLR effector protein 161-like
OG0000003	genome	CIMPU	expansion	3.52e-38	gene count:94			uncharacterized mitochondrial protein AtMg00810-like	secreted RxLR effector protein 161-like
OG0000003	genome	HAXYR	contraction	1.66e-06	gene count:8			uncharacterized mitochondrial protein AtMg00810-like	secreted RxLR effector protein 161-like
OG0000003	genome	Node18(Epilachnini)	expansion	1.72e-05	gene count:32			uncharacterized mitochondrial protein AtMg00810-like	secreted RxLR effector protein 161-like
OG0000003	genome	CMONT	contraction	0.0314632	gene count:12			uncharacterized mitochondrial protein AtMg00810-like	secreted RxLR effector protein 161-like
OG0000003	genome	Node15(Coccinellidae)	expansion	0.00106927	gene count:16			uncharacterized mitochondrial protein AtMg00810-like	secreted RxLR effector protein 161-like
OG0000003	genome	Node9	contraction	0.0196286	gene count:2			uncharacterized mitochondrial protein AtMg00810-like	secreted RxLR effector protein 161-like
OG0000003	genome	Node8	contraction	0.000599596	gene count:4			uncharacterized mitochondrial protein AtMg00810-like	secreted RxLR effector protein 161-like
OG0000003	genome	MBIPU	expansion	2.53e-20	gene count:75			uncharacterized mitochondrial protein AtMg00810-like	secreted RxLR effector protein 161-like
OG0000003	genome	Node4	contraction	0.0459128	gene count:4			uncharacterized mitochondrial protein AtMg00810-like	secreted RxLR effector protein 161-like
OG0000003	genome	NINGE	expansion	4.11e-43	gene count:160			uncharacterized mitochondrial protein AtMg00810-like	secreted RxLR effector protein 161-like
OG0000004	genome	OTAUR	loss	0.0666486 for contraction	gene count:0			protein GVQW3-like, transcript variant X1	histone-lysine N-methyltransferase SETMAR-like
OG0000004	genome	MDISC	expansion	2.67e-06	gene count:15			protein GVQW3-like, transcript variant X1	histone-lysine N-methyltransferase SETMAR-like
OG0000004	genome	HVIMA	contraction	0.0064188	gene count:7			protein GVQW3-like, transcript variant X1	histone-lysine N-methyltransferase SETMAR-like
OG0000004	genome	HVIGI	expansion	4.04e-05	gene count:13			protein GVQW3-like, transcript variant X1	histone-lysine N-methyltransferase SETMAR-like
OG0000004	genome	HAXYR	contraction	0.00624632	gene count:2			protein GVQW3-like, transcript variant X1	histone-lysine N-methyltransferase SETMAR-like
OG0000004	genome	SORYZ	expansion	0.000159389	gene count:19			protein GVQW3-like, transcript variant X1	histone-lysine N-methyltransferase SETMAR-like
OG0000004	genome	DPOND	contraction	0.00467857	gene count:2			protein GVQW3-like, transcript variant X1	histone-lysine N-methyltransferase SETMAR-like
OG0000004	genome	AGLAB	expansion	0.00770768	gene count:16			protein GVQW3-like, transcript variant X1	histone-lysine N-methyltransferase SETMAR-like
OG0000004	genome	NPUMI	contraction	0.0087906	gene count:1			protein GVQW3-like, transcript variant X1	histone-lysine N-methyltransferase SETMAR-like
OG0000004	genome	ATUMI	expansion	3.02e-06	gene count:29			protein GVQW3-like, transcript variant X1	histone-lysine N-methyltransferase SETMAR-like
OG0000004	genome	MBIPU	expansion	0.0313094	gene count:13			protein GVQW3-like, transcript variant X1	histone-lysine N-methyltransferase SETMAR-like
OG0000004	genome	APLAN	expansion	0.0362686	gene count:11			protein GVQW3-like, transcript variant X1	histone-lysine N-methyltransferase SETMAR-like
OG0000005	genome	CSEPT	contraction	0.000347267	gene count:10			uncharacterized LOC123320157	uncharacterized LOC123688764
OG0000005	genome	ABIPU	expansion	3.59e-13	gene count:43			uncharacterized LOC123320157	uncharacterized LOC123688764
OG0000005	genome	HAXYR	contraction	0.00489628	gene count:11			uncharacterized LOC123320157	uncharacterized LOC123688764
OG0000005	genome	DPOND	contraction	0.00467857	gene count:2			uncharacterized LOC123320157	uncharacterized LOC123688764
OG0000005	genome	AGLAB	expansion	0.000538522	gene count:24			uncharacterized LOC123320157	uncharacterized LOC123688764
OG0000005	genome	ATUMI	contraction	0.000120817	gene count:0			uncharacterized LOC123320157	uncharacterized LOC123688764
OG0000005	genome	TDICH	contraction	0.0231334	gene count:0			uncharacterized LOC123320157	uncharacterized LOC123688764
OG0000005	genome	MBIPU	expansion	6.15e-59	gene count:212			uncharacterized LOC123320157	uncharacterized LOC123688764
OG0000005	genome	Node6	expansion	0.000536649	gene count:14			uncharacterized LOC123320157	uncharacterized LOC123688764
OG0000005	genome	NINGE	expansion	4.13e-20	gene count:88			uncharacterized LOC123320157	uncharacterized LOC123688764
OG0000006	genome	MDISC	contraction	4.09e-13	gene count:21			uncharacterized LOC123321051	uncharacterized LOC123678629
OG0000006	genome	CSEPT	expansion	1.8e-81	gene count:179			uncharacterized LOC123321051	uncharacterized LOC123678629
OG0000006	genome	HVIMA	contraction	0.00113232	gene count:26			uncharacterized LOC123321051	uncharacterized LOC123678629
OG0000006	genome	ABIPU	contraction	3.23e-08	gene count:25			uncharacterized LOC123321051	uncharacterized LOC123678629
OG0000006	genome	Node19	contraction	0.000167006	gene count:30			uncharacterized LOC123321051	uncharacterized LOC123678629
OG0000006	genome	CIMPU	expansion	3.78e-15	gene count:74			uncharacterized LOC123321051	uncharacterized LOC123678629
OG0000006	genome	LDECE	contraction	0.00714081	gene count:0			uncharacterized LOC123321051	uncharacterized LOC123678629
OG0000006	genome	DVIRG	expansion	2.75e-13	gene count:30			uncharacterized LOC123321051	uncharacterized LOC123678629
OG0000006	genome	HAXYR	expansion	0.000105237	gene count:62			uncharacterized LOC123321051	uncharacterized LOC123678629
OG0000006	genome	Node18(Epilachnini)	expansion	0.00329729	gene count:41			uncharacterized LOC123321051	uncharacterized LOC123678629
OG0000006	genome	CMONT	contraction	0.000479091	gene count:17			uncharacterized LOC123321051	uncharacterized LOC123678629
OG0000006	genome	DPOND	contraction	0.0261563	gene count:0			uncharacterized LOC123321051	uncharacterized LOC123678629
OG0000006	genome	AGLAB	contraction	0.0481004	gene count:0			uncharacterized LOC123321051	uncharacterized LOC123678629
OG0000006	genome	Node20(Coccinellini)	expansion	3.9e-05	gene count:45			uncharacterized LOC123321051	uncharacterized LOC123678629
OG0000006	genome	Node16	expansion	0.000842127	gene count:31			uncharacterized LOC123321051	uncharacterized LOC123678629
OG0000006	genome	Node15(Coccinellidae)	expansion	8.56e-12	gene count:24			uncharacterized LOC123321051	uncharacterized LOC123678629
OG0000006	genome	MBIPU	expansion	6.4e-06	gene count:20			uncharacterized LOC123321051	uncharacterized LOC123678629
OG0000006	genome	Node6	expansion	0.00478622	gene count:3			uncharacterized LOC123321051	uncharacterized LOC123678629
OG0000007	genome	MDISC	contraction	4.23e-10	gene count:4			uncharacterized LOC123306974	uncharacterized LOC123673361
OG0000007	genome	CSEPT	expansion	3.41e-32	gene count:68			uncharacterized LOC123306974	uncharacterized LOC123673361
OG0000007	genome	HVIMA	contraction	2.18e-12	gene count:3			uncharacterized LOC123306974	uncharacterized LOC123673361
OG0000007	genome	ABIPU	contraction	0.010773	gene count:12			uncharacterized LOC123306974	uncharacterized LOC123673361
OG0000007	genome	Node19	contraction	0.00722213	gene count:11			uncharacterized LOC123306974	uncharacterized LOC123673361
OG0000007	genome	CIMPU	expansion	1.47e-07	gene count:30			uncharacterized LOC123306974	uncharacterized LOC123673361
OG0000007	genome	DVIRG	expansion	1.01e-10	gene count:67			uncharacterized LOC123306974	uncharacterized LOC123673361
OG0000007	genome	HAXYR	expansion	0.0014885	gene count:27			uncharacterized LOC123306974	uncharacterized LOC123673361
OG0000007	genome	SORYZ	expansion	3.53e-07	gene count:39			uncharacterized LOC123306974	uncharacterized LOC123673361
OG0000007	genome	DPOND	contraction	0.00113449	gene count:7			uncharacterized LOC123306974	uncharacterized LOC123673361
OG0000007	genome	Node12	expansion	0.00911765	gene count:29			uncharacterized LOC123306974	uncharacterized LOC123673361
OG0000007	genome	Node20(Coccinellini)	expansion	0.0152049	gene count:18			uncharacterized LOC123306974	uncharacterized LOC123673361
OG0000007	genome	Node11	expansion	0.000200116	gene count:23			uncharacterized LOC123306974	uncharacterized LOC123673361
OG0000007	genome	Node16	expansion	0.0314406	gene count:13			uncharacterized LOC123306974	uncharacterized LOC123673361
OG0000007	genome	NPUMI	contraction	0.0246799	gene count:4			uncharacterized LOC123306974	uncharacterized LOC123673361
OG0000007	genome	ATUMI	contraction	0.0258679	gene count:3			uncharacterized LOC123306974	uncharacterized LOC123673361
OG0000007	genome	Node10	expansion	0.00027669	gene count:15			uncharacterized LOC123306974	uncharacterized LOC123673361
OG0000007	genome	Node15(Coccinellidae)	expansion	0.0388528	gene count:10			uncharacterized LOC123306974	uncharacterized LOC123673361
OG0000007	genome	Node9	expansion	0.00151394	gene count:10			uncharacterized LOC123306974	uncharacterized LOC123673361
OG0000007	genome	TDICH	contraction	0.0138887	gene count:0			uncharacterized LOC123306974	uncharacterized LOC123673361
OG0000007	genome	OTAUR	expansion	2.18e-07	gene count:25			uncharacterized LOC123306974	uncharacterized LOC123673361
OG0000008	genome	MDISC	contraction	1.04e-18	gene count:12		PF18701:Family of unknown function (DUF5641),percent=51.59	uncharacterized LOC123319979, transcript variant X1	uncharacterized LOC123680888
OG0000008	genome	CSEPT	expansion	4.91e-39	gene count:114		PF18701:Family of unknown function (DUF5641),percent=51.59	uncharacterized LOC123319979, transcript variant X1	uncharacterized LOC123680888
OG0000008	genome	ABIPU	contraction	5.79e-05	gene count:28		PF18701:Family of unknown function (DUF5641),percent=51.59	uncharacterized LOC123319979, transcript variant X1	uncharacterized LOC123680888
OG0000008	genome	Node19	contraction	8.27e-13	gene count:5		PF18701:Family of unknown function (DUF5641),percent=51.59	uncharacterized LOC123319979, transcript variant X1	uncharacterized LOC123680888
OG0000008	genome	CIMPU	expansion	3.97e-13	gene count:45		PF18701:Family of unknown function (DUF5641),percent=51.59	uncharacterized LOC123319979, transcript variant X1	uncharacterized LOC123680888
OG0000008	genome	HAXYR	expansion	6.27e-24	gene count:96		PF18701:Family of unknown function (DUF5641),percent=51.59	uncharacterized LOC123319979, transcript variant X1	uncharacterized LOC123680888
OG0000008	genome	CMONT	contraction	0.000115079	gene count:8		PF18701:Family of unknown function (DUF5641),percent=51.59	uncharacterized LOC123319979, transcript variant X1	uncharacterized LOC123680888
OG0000008	genome	SORYZ	expansion	3.06e-56	gene count:166		PF18701:Family of unknown function (DUF5641),percent=51.59	uncharacterized LOC123319979, transcript variant X1	uncharacterized LOC123680888
OG0000008	genome	DPOND	contraction	3.88e-19	gene count:0		PF18701:Family of unknown function (DUF5641),percent=51.59	uncharacterized LOC123319979, transcript variant X1	uncharacterized LOC123680888
OG0000008	genome	AGLAB	expansion	0.0223946	gene count:28		PF18701:Family of unknown function (DUF5641),percent=51.59	uncharacterized LOC123319979, transcript variant X1	uncharacterized LOC123680888
OG0000008	genome	Node20(Coccinellini)	expansion	1.46e-11	gene count:42		PF18701:Family of unknown function (DUF5641),percent=51.59	uncharacterized LOC123319979, transcript variant X1	uncharacterized LOC123680888
OG0000008	genome	Node13	expansion	8.48e-05	gene count:31		PF18701:Family of unknown function (DUF5641),percent=51.59	uncharacterized LOC123319979, transcript variant X1	uncharacterized LOC123680888
OG0000008	genome	NPUMI	contraction	2.57e-05	gene count:4		PF18701:Family of unknown function (DUF5641),percent=51.59	uncharacterized LOC123319979, transcript variant X1	uncharacterized LOC123680888
OG0000008	genome	ATUMI	contraction	3.68e-07	gene count:0		PF18701:Family of unknown function (DUF5641),percent=51.59	uncharacterized LOC123319979, transcript variant X1	uncharacterized LOC123680888
OG0000008	genome	TCAST	contraction	0.00912668	gene count:5		PF18701:Family of unknown function (DUF5641),percent=51.59	uncharacterized LOC123319979, transcript variant X1	uncharacterized LOC123680888
OG0000008	genome	TDICH	contraction	1.85e-05	gene count:1		PF18701:Family of unknown function (DUF5641),percent=51.59	uncharacterized LOC123319979, transcript variant X1	uncharacterized LOC123680888
OG0000008	genome	OTAUR	expansion	1.88e-11	gene count:54		PF18701:Family of unknown function (DUF5641),percent=51.59	uncharacterized LOC123319979, transcript variant X1	uncharacterized LOC123680888
OG0000008	genome	MBIPU	expansion	7.14e-22	gene count:103		PF18701:Family of unknown function (DUF5641),percent=51.59	uncharacterized LOC123319979, transcript variant X1	uncharacterized LOC123680888
OG0000008	genome	NVESP	contraction	0.00024953	gene count:0		PF18701:Family of unknown function (DUF5641),percent=51.59	uncharacterized LOC123319979, transcript variant X1	uncharacterized LOC123680888
OG0000008	genome	Node6	expansion	0.0252079	gene count:16		PF18701:Family of unknown function (DUF5641),percent=51.59	uncharacterized LOC123319979, transcript variant X1	uncharacterized LOC123680888
OG0000008	genome	PPYRA	expansion	2.95e-15	gene count:88		PF18701:Family of unknown function (DUF5641),percent=51.59	uncharacterized LOC123319979, transcript variant X1	uncharacterized LOC123680888
OG0000008	genome	Node2	expansion	0.000245598	gene count:18		PF18701:Family of unknown function (DUF5641),percent=51.59	uncharacterized LOC123319979, transcript variant X1	uncharacterized LOC123680888
OG0000008	genome	Node1	expansion	0.00116644	gene count:11		PF18701:Family of unknown function (DUF5641),percent=51.59	uncharacterized LOC123319979, transcript variant X1	uncharacterized LOC123680888
OG0000008	genome	NINGE	expansion	0.019262	gene count:18		PF18701:Family of unknown function (DUF5641),percent=51.59	uncharacterized LOC123319979, transcript variant X1	uncharacterized LOC123680888
OG0000009	genome	MDISC	expansion	9.24e-18	gene count:53			uncharacterized LOC123321551	uncharacterized LOC123684536
OG0000009	genome	CSEPT	contraction	6.12e-14	gene count:3			uncharacterized LOC123321551	uncharacterized LOC123684536
OG0000009	genome	HVIMA	contraction	1.23e-06	gene count:15			uncharacterized LOC123321551	uncharacterized LOC123684536
OG0000009	genome	ABIPU	expansion	0.000607371	gene count:31			uncharacterized LOC123321551	uncharacterized LOC123684536
OG0000009	genome	Node19	contraction	1.45e-06	gene count:21			uncharacterized LOC123321551	uncharacterized LOC123684536
OG0000009	genome	CIMPU	expansion	3.65e-28	gene count:84			uncharacterized LOC123321551	uncharacterized LOC123684536
OG0000009	genome	HAXYR	contraction	6.89e-11	gene count:4			uncharacterized LOC123321551	uncharacterized LOC123684536
OG0000009	genome	Node18(Epilachnini)	expansion	0.000103676	gene count:34			uncharacterized LOC123321551	uncharacterized LOC123684536
OG0000009	genome	CMONT	expansion	0.000557592	gene count:36			uncharacterized LOC123321551	uncharacterized LOC123684536
OG0000009	genome	Node17	expansion	0.0405871	gene count:22			uncharacterized LOC123321551	uncharacterized LOC123684536
OG0000009	genome	Node16	expansion	4.68e-08	gene count:20			uncharacterized LOC123321551	uncharacterized LOC123684536
OG0000009	genome	NPUMI	contraction	0.000680839	gene count:2			uncharacterized LOC123321551	uncharacterized LOC123684536
OG0000009	genome	Node15(Coccinellidae)	expansion	4.39e-07	gene count:10			uncharacterized LOC123321551	uncharacterized LOC123684536
OG0000009	genome	MBIPU	expansion	0.0062024	gene count:6			uncharacterized LOC123321551	uncharacterized LOC123684536
OG0000010	genome	ATUMI	loss	9.47664e-12 for contraction	gene count:0			MFS-type transporter clz9-like, transcript variant X1	uncharacterized LOC123672921
OG0000010	genome	MDISC	expansion	0.0308521	gene count:40			MFS-type transporter clz9-like, transcript variant X1	uncharacterized LOC123672921
OG0000010	genome	CSEPT	contraction	0.00027333	gene count:22			MFS-type transporter clz9-like, transcript variant X1	uncharacterized LOC123672921
OG0000010	genome	ABIPU	contraction	8.08e-06	gene count:19			MFS-type transporter clz9-like, transcript variant X1	uncharacterized LOC123672921
OG0000010	genome	Node19	contraction	2.99e-11	gene count:45			MFS-type transporter clz9-like, transcript variant X1	uncharacterized LOC123672921
OG0000010	genome	CIMPU	expansion	2.47e-63	gene count:184			MFS-type transporter clz9-like, transcript variant X1	uncharacterized LOC123672921
OG0000010	genome	DVIRG	expansion	1.56e-05	gene count:79			MFS-type transporter clz9-like, transcript variant X1	uncharacterized LOC123672921
OG0000010	genome	Node22	contraction	0.044902	gene count:33			MFS-type transporter clz9-like, transcript variant X1	uncharacterized LOC123672921
OG0000010	genome	HAXYR	expansion	4.58e-05	gene count:51			MFS-type transporter clz9-like, transcript variant X1	uncharacterized LOC123672921
OG0000010	genome	Node18(Epilachnini)	expansion	4.23e-09	gene count:71			MFS-type transporter clz9-like, transcript variant X1	uncharacterized LOC123672921
OG0000010	genome	CMONT	expansion	0.00983714	gene count:58			MFS-type transporter clz9-like, transcript variant X1	uncharacterized LOC123672921
OG0000010	genome	SORYZ	expansion	1.37e-38	gene count:154			MFS-type transporter clz9-like, transcript variant X1	uncharacterized LOC123672921
OG0000010	genome	DPOND	contraction	3.58e-23	gene count:2			MFS-type transporter clz9-like, transcript variant X1	uncharacterized LOC123672921
OG0000010	genome	Node17	expansion	0.0207957	gene count:44			MFS-type transporter clz9-like, transcript variant X1	uncharacterized LOC123672921
OG0000010	genome	Node13	expansion	0.0277001	gene count:44			MFS-type transporter clz9-like, transcript variant X1	uncharacterized LOC123672921
OG0000010	genome	Node11	expansion	0.00170257	gene count:44			MFS-type transporter clz9-like, transcript variant X1	uncharacterized LOC123672921
OG0000010	genome	Node16	expansion	0.000184002	gene count:41			MFS-type transporter clz9-like, transcript variant X1	uncharacterized LOC123672921
OG0000010	genome	NPUMI	contraction	1.64e-10	gene count:6			MFS-type transporter clz9-like, transcript variant X1	uncharacterized LOC123672921
OG0000010	genome	Node10	expansion	8.77e-05	gene count:35			MFS-type transporter clz9-like, transcript variant X1	uncharacterized LOC123672921
OG0000010	genome	TCAST	contraction	3.02e-08	gene count:1			MFS-type transporter clz9-like, transcript variant X1	uncharacterized LOC123672921
OG0000010	genome	TDICH	contraction	0.00800545	gene count:3			MFS-type transporter clz9-like, transcript variant X1	uncharacterized LOC123672921
OG0000010	genome	OTAUR	expansion	0.0117536	gene count:21			MFS-type transporter clz9-like, transcript variant X1	uncharacterized LOC123672921
OG0000010	genome	MBIPU	expansion	5.38e-09	gene count:70			MFS-type transporter clz9-like, transcript variant X1	uncharacterized LOC123672921
OG0000010	genome	NVESP	contraction	0.00144774	gene count:1			MFS-type transporter clz9-like, transcript variant X1	uncharacterized LOC123672921
OG0000010	genome	Node6	expansion	3.12e-05	gene count:23			MFS-type transporter clz9-like, transcript variant X1	uncharacterized LOC123672921
OG0000010	genome	PPYRA	expansion	4.76e-28	gene count:141			MFS-type transporter clz9-like, transcript variant X1	uncharacterized LOC123672921
OG0000010	genome	Node2	expansion	8.76e-05	gene count:21			MFS-type transporter clz9-like, transcript variant X1	uncharacterized LOC123672921
OG0000010	genome	Node1	expansion	2.38e-06	gene count:13			MFS-type transporter clz9-like, transcript variant X1	uncharacterized LOC123672921
OG0000011	genome	MDISC	contraction	3.97e-09	gene count:8			uncharacterized LOC123317053	uncharacterized LOC123685321
OG0000011	genome	CSEPT	expansion	4.54e-27	gene count:69			uncharacterized LOC123317053	uncharacterized LOC123685321
OG0000011	genome	HVIMA	contraction	0.00456239	gene count:20			uncharacterized LOC123317053	uncharacterized LOC123685321
OG0000011	genome	ABIPU	contraction	0.0225226	gene count:17			uncharacterized LOC123317053	uncharacterized LOC123685321
OG0000011	genome	Node19	contraction	0.00212529	gene count:23			uncharacterized LOC123317053	uncharacterized LOC123685321
OG0000011	genome	CIMPU	expansion	2.42e-20	gene count:69			uncharacterized LOC123317053	uncharacterized LOC123685321
OG0000011	genome	LDECE	contraction	0.0299172	gene count:0			uncharacterized LOC123317053	uncharacterized LOC123685321
OG0000011	genome	DVIRG	expansion	1.15e-20	gene count:41			uncharacterized LOC123317053	uncharacterized LOC123685321
OG0000011	genome	Node18(Epilachnini)	expansion	7.03e-05	gene count:31			uncharacterized LOC123317053	uncharacterized LOC123685321
OG0000011	genome	Node16	expansion	7.16e-05	gene count:19			uncharacterized LOC123317053	uncharacterized LOC123685321
OG0000011	genome	Node15(Coccinellidae)	expansion	6.72e-07	gene count:12			uncharacterized LOC123317053	uncharacterized LOC123685321
OG0000011	genome	MBIPU	expansion	0.0164058	gene count:7			uncharacterized LOC123317053	uncharacterized LOC123685321
OG0000011	genome	Node6	expansion	0.0486824	gene count:2			uncharacterized LOC123317053	uncharacterized LOC123685321
OG0000012	genome	MDISC	contraction	0.0221391	gene count:7			uncharacterized LOC123307558	uncharacterized LOC123671093
OG0000012	genome	CSEPT	expansion	0.0108669	gene count:16			uncharacterized LOC123307558	uncharacterized LOC123671093
OG0000012	genome	HVIMA	contraction	7.84e-05	gene count:3			uncharacterized LOC123307558	uncharacterized LOC123671093
OG0000012	genome	ABIPU	expansion	2.67e-05	gene count:21			uncharacterized LOC123307558	uncharacterized LOC123671093
OG0000012	genome	HAXYR	contraction	0.0264986	gene count:6			uncharacterized LOC123307558	uncharacterized LOC123671093
OG0000012	genome	CMONT	expansion	0.0300717	gene count:13			uncharacterized LOC123307558	uncharacterized LOC123671093
OG0000012	genome	Node16	expansion	0.00608847	gene count:8			uncharacterized LOC123307558	uncharacterized LOC123671093
OG0000012	genome	Node15(Coccinellidae)	expansion	0.000990666	gene count:5			uncharacterized LOC123307558	uncharacterized LOC123671093
OG0000012	genome	Node8	contraction	0.0463252	gene count:0			uncharacterized LOC123307558	uncharacterized LOC123671093
OG0000012	genome	MBIPU	expansion	0.0330371	gene count:4			uncharacterized LOC123307558	uncharacterized LOC123671093
OG0000013	genome	MDISC	contraction	3.91e-06	gene count:12			uncharacterized LOC123318303	uncharacterized protein K02A2.6-like
OG0000013	genome	CSEPT	expansion	1.2e-11	gene count:48			uncharacterized LOC123318303	uncharacterized protein K02A2.6-like
OG0000013	genome	HVIMA	contraction	0.00191052	gene count:3			uncharacterized LOC123318303	uncharacterized protein K02A2.6-like
OG0000013	genome	Node19	contraction	0.00526383	gene count:5			uncharacterized LOC123318303	uncharacterized protein K02A2.6-like
OG0000013	genome	DVIRG	expansion	0.0140592	gene count:20			uncharacterized LOC123318303	uncharacterized protein K02A2.6-like
OG0000013	genome	HAXYR	expansion	0.000607616	gene count:35			uncharacterized LOC123318303	uncharacterized protein K02A2.6-like
OG0000013	genome	SORYZ	expansion	9.17e-06	gene count:25			uncharacterized LOC123318303	uncharacterized protein K02A2.6-like
OG0000013	genome	DPOND	contraction	1.11e-06	gene count:0			uncharacterized LOC123318303	uncharacterized protein K02A2.6-like
OG0000013	genome	Node20(Coccinellini)	expansion	1.2e-06	gene count:24			uncharacterized LOC123318303	uncharacterized protein K02A2.6-like
OG0000013	genome	ATUMI	contraction	0.00346866	gene count:1			uncharacterized LOC123318303	uncharacterized protein K02A2.6-like
OG0000013	genome	TCAST	contraction	0.0262723	gene count:2			uncharacterized LOC123318303	uncharacterized protein K02A2.6-like
OG0000013	genome	TDICH	contraction	5.64e-05	gene count:0			uncharacterized LOC123318303	uncharacterized protein K02A2.6-like
OG0000013	genome	OTAUR	expansion	1.58e-08	gene count:38			uncharacterized LOC123318303	uncharacterized protein K02A2.6-like
OG0000013	genome	MBIPU	expansion	4.48e-09	gene count:44			uncharacterized LOC123318303	uncharacterized protein K02A2.6-like
OG0000013	genome	NVESP	contraction	0.00340693	gene count:0			uncharacterized LOC123318303	uncharacterized protein K02A2.6-like
OG0000013	genome	PPYRA	expansion	7.3e-31	gene count:138			uncharacterized LOC123318303	uncharacterized protein K02A2.6-like
OG0000013	genome	Node2	expansion	6.03e-06	gene count:16			uncharacterized LOC123318303	uncharacterized protein K02A2.6-like
OG0000014	genome	MDISC	expansion	0.00846131	gene count:10
OG0000014	genome	CSEPT	contraction	6.61e-06	gene count:0
OG0000014	genome	HVIMA	contraction	2.68e-11	gene count:6
OG0000014	genome	HVIGI	expansion	5.5e-07	gene count:20
OG0000014	genome	ABIPU	expansion	0.00212562	gene count:11
OG0000014	genome	CIMPU	expansion	0.000117371	gene count:24
OG0000014	genome	HAXYR	contraction	8.07e-06	gene count:0
OG0000014	genome	Node18(Epilachnini)	expansion	0.0023534	gene count:15
OG0000014	genome	Node15(Coccinellidae)	expansion	0.0338437	gene count:6
OG0000014	genome	Node9	contraction	0.0109068	gene count:1
OG0000014	genome	MBIPU	expansion	1.22e-13	gene count:43
OG0000014	genome	NINGE	expansion	0.000397111	gene count:16
OG0000015	genome	Node19	contraction	1.26e-08	gene count:3			uncharacterized LOC123321711	transposable element Tc1 transposase
OG0000015	genome	CIMPU	expansion	7.82e-24	gene count:47			uncharacterized LOC123321711	transposable element Tc1 transposase
OG0000015	genome	Node18(Epilachnini)	expansion	0.0352634	gene count:13			uncharacterized LOC123321711	transposable element Tc1 transposase
OG0000015	genome	CMONT	expansion	1.64e-06	gene count:24			uncharacterized LOC123321711	transposable element Tc1 transposase
OG0000015	genome	SORYZ	expansion	0.0060635	gene count:6			uncharacterized LOC123321711	transposable element Tc1 transposase
OG0000015	genome	Node20(Coccinellini)	contraction	8.4e-05	gene count:2			uncharacterized LOC123321711	transposable element Tc1 transposase
OG0000015	genome	Node11	contraction	0.00687374	gene count:0			uncharacterized LOC123321711	transposable element Tc1 transposase
OG0000015	genome	TDICH	expansion	1.2e-46	gene count:165			uncharacterized LOC123321711	transposable element Tc1 transposase
OG0000015	genome	OTAUR	contraction	0.0001129	gene count:6			uncharacterized LOC123321711	transposable element Tc1 transposase
OG0000015	genome	MBIPU	expansion	0.0231771	gene count:10			uncharacterized LOC123321711	transposable element Tc1 transposase
OG0000015	genome	Node5	expansion	4.26e-09	gene count:22			uncharacterized LOC123321711	transposable element Tc1 transposase
OG0000015	genome	NVESP	contraction	0.0153383	gene count:0			uncharacterized LOC123321711	transposable element Tc1 transposase
OG0000016	genome	CSEPT	contraction	0.00601743	gene count:3			uncharacterized LOC123310323	uncharacterized LOC123672518
OG0000016	genome	HVIGI	contraction	0.00139571	gene count:12			uncharacterized LOC123310323	uncharacterized LOC123672518
OG0000016	genome	ABIPU	expansion	0.00133008	gene count:13			uncharacterized LOC123310323	uncharacterized LOC123672518
OG0000016	genome	Node19	contraction	0.0403524	gene count:15			uncharacterized LOC123310323	uncharacterized LOC123672518
OG0000016	genome	CIMPU	expansion	1.78e-11	gene count:40			uncharacterized LOC123310323	uncharacterized LOC123672518
OG0000016	genome	HAXYR	contraction	0.000875789	gene count:2			uncharacterized LOC123310323	uncharacterized LOC123672518
OG0000016	genome	Node18(Epilachnini)	expansion	0.000135243	gene count:19			uncharacterized LOC123310323	uncharacterized LOC123672518
OG0000016	genome	CMONT	expansion	0.00371923	gene count:18			uncharacterized LOC123310323	uncharacterized LOC123672518
OG0000016	genome	SORYZ	expansion	0.0074648	gene count:4			uncharacterized LOC123310323	uncharacterized LOC123672518
OG0000016	genome	Node16	expansion	0.000571279	gene count:9			uncharacterized LOC123310323	uncharacterized LOC123672518
OG0000016	genome	NPUMI	contraction	0.00230513	gene count:0			uncharacterized LOC123310323	uncharacterized LOC123672518
OG0000016	genome	Node15(Coccinellidae)	expansion	0.0131923	gene count:5			uncharacterized LOC123310323	uncharacterized LOC123672518
OG0000016	genome	MBIPU	expansion	0.00382799	gene count:9			uncharacterized LOC123310323	uncharacterized LOC123672518
OG0000016	genome	PPYRA	expansion	0.00483146	gene count:9			uncharacterized LOC123310323	uncharacterized LOC123672518
OG0000017	genome	CSEPT	expansion	1.29e-07	gene count:24			uncharacterized LOC123311718	uncharacterized LOC123682252
OG0000017	genome	HVIMA	contraction	0.000204828	gene count:5			uncharacterized LOC123311718	uncharacterized LOC123682252
OG0000017	genome	ABIPU	contraction	1.19e-05	gene count:3			uncharacterized LOC123311718	uncharacterized LOC123682252
OG0000017	genome	Node19	contraction	0.00351628	gene count:8			uncharacterized LOC123311718	uncharacterized LOC123682252
OG0000017	genome	CIMPU	expansion	8.46e-10	gene count:29			uncharacterized LOC123311718	uncharacterized LOC123682252
OG0000017	genome	LDECE	contraction	1.31e-11	gene count:12			uncharacterized LOC123311718	uncharacterized LOC123682252
OG0000017	genome	DVIRG	expansion	1.03e-69	gene count:224			uncharacterized LOC123311718	uncharacterized LOC123682252
OG0000017	genome	HAXYR	expansion	0.00244446	gene count:18			uncharacterized LOC123311718	uncharacterized LOC123682252
OG0000017	genome	Node18(Epilachnini)	expansion	0.0352634	gene count:13			uncharacterized LOC123311718	uncharacterized LOC123682252
OG0000017	genome	CMONT	contraction	0.0248237	gene count:4			uncharacterized LOC123311718	uncharacterized LOC123682252
OG0000017	genome	SORYZ	expansion	1.59e-10	gene count:52			uncharacterized LOC123311718	uncharacterized LOC123682252
OG0000017	genome	DPOND	contraction	1.72e-12	gene count:0			uncharacterized LOC123311718	uncharacterized LOC123682252
OG0000017	genome	Node12	expansion	3.18e-05	gene count:44			uncharacterized LOC123311718	uncharacterized LOC123682252
OG0000017	genome	Node11	expansion	2.87e-07	gene count:32			uncharacterized LOC123311718	uncharacterized LOC123682252
OG0000017	genome	ATUMI	contraction	8.4e-06	gene count:0			uncharacterized LOC123311718	uncharacterized LOC123682252
OG0000017	genome	Node10	expansion	9.86e-05	gene count:19			uncharacterized LOC123311718	uncharacterized LOC123682252
OG0000017	genome	DHELO	contraction	0.048684	gene count:2			uncharacterized LOC123311718	uncharacterized LOC123682252
OG0000017	genome	Node9	expansion	0.0401482	gene count:13			uncharacterized LOC123311718	uncharacterized LOC123682252
OG0000017	genome	TDICH	contraction	0.0222914	gene count:2			uncharacterized LOC123311718	uncharacterized LOC123682252
OG0000017	genome	OTAUR	expansion	0.000206646	gene count:22			uncharacterized LOC123311718	uncharacterized LOC123682252
OG0000017	genome	NVESP	contraction	0.00719108	gene count:0			uncharacterized LOC123311718	uncharacterized LOC123682252
OG0000017	genome	PPYRA	expansion	4.68e-22	gene count:108			uncharacterized LOC123311718	uncharacterized LOC123682252
OG0000017	genome	Node2	expansion	6.03e-06	gene count:16			uncharacterized LOC123311718	uncharacterized LOC123682252
OG0000017	genome	Node1	expansion	0.0118155	gene count:8			uncharacterized LOC123311718	uncharacterized LOC123682252
OG0000017	genome	NINGE	contraction	0.0356939	gene count:0			uncharacterized LOC123311718	uncharacterized LOC123682252
OG0000018	genome	CSEPT	expansion	5.5e-08	gene count:30		PF13359:DDE superfamily endonuclease,percent=53.26	uncharacterized LOC123307098	protein ANTAGONIST OF LIKE HETEROCHROMATIN PROTEIN 1-like
OG0000018	genome	ABIPU	contraction	1.96e-05	gene count:6		PF13359:DDE superfamily endonuclease,percent=53.26	uncharacterized LOC123307098	protein ANTAGONIST OF LIKE HETEROCHROMATIN PROTEIN 1-like
OG0000018	genome	CIMPU	expansion	9.83e-12	gene count:57		PF13359:DDE superfamily endonuclease,percent=53.26	uncharacterized LOC123307098	protein ANTAGONIST OF LIKE HETEROCHROMATIN PROTEIN 1-like
OG0000018	genome	LDECE	contraction	0.0124843	gene count:29		PF13359:DDE superfamily endonuclease,percent=53.26	uncharacterized LOC123307098	protein ANTAGONIST OF LIKE HETEROCHROMATIN PROTEIN 1-like
OG0000018	genome	DVIRG	expansion	1.14e-24	gene count:123		PF13359:DDE superfamily endonuclease,percent=53.26	uncharacterized LOC123307098	protein ANTAGONIST OF LIKE HETEROCHROMATIN PROTEIN 1-like
OG0000018	genome	Node18(Epilachnini)	expansion	1.45e-07	gene count:32		PF13359:DDE superfamily endonuclease,percent=53.26	uncharacterized LOC123307098	protein ANTAGONIST OF LIKE HETEROCHROMATIN PROTEIN 1-like
OG0000018	genome	CMONT	contraction	0.00527777	gene count:8		PF13359:DDE superfamily endonuclease,percent=53.26	uncharacterized LOC123307098	protein ANTAGONIST OF LIKE HETEROCHROMATIN PROTEIN 1-like
OG0000018	genome	SORYZ	expansion	2.58e-13	gene count:63		PF13359:DDE superfamily endonuclease,percent=53.26	uncharacterized LOC123307098	protein ANTAGONIST OF LIKE HETEROCHROMATIN PROTEIN 1-like
OG0000018	genome	DPOND	contraction	2.63e-14	gene count:0		PF13359:DDE superfamily endonuclease,percent=53.26	uncharacterized LOC123307098	protein ANTAGONIST OF LIKE HETEROCHROMATIN PROTEIN 1-like
OG0000018	genome	Node12	expansion	0.000270713	gene count:42		PF13359:DDE superfamily endonuclease,percent=53.26	uncharacterized LOC123307098	protein ANTAGONIST OF LIKE HETEROCHROMATIN PROTEIN 1-like
OG0000018	genome	Node11	expansion	6.8e-05	gene count:32		PF13359:DDE superfamily endonuclease,percent=53.26	uncharacterized LOC123307098	protein ANTAGONIST OF LIKE HETEROCHROMATIN PROTEIN 1-like
OG0000018	genome	ATUMI	contraction	7.91e-06	gene count:1		PF13359:DDE superfamily endonuclease,percent=53.26	uncharacterized LOC123307098	protein ANTAGONIST OF LIKE HETEROCHROMATIN PROTEIN 1-like
OG0000018	genome	Node10	expansion	0.000250299	gene count:22		PF13359:DDE superfamily endonuclease,percent=53.26	uncharacterized LOC123307098	protein ANTAGONIST OF LIKE HETEROCHROMATIN PROTEIN 1-like
OG0000018	genome	DHELO	contraction	0.0429012	gene count:5		PF13359:DDE superfamily endonuclease,percent=53.26	uncharacterized LOC123307098	protein ANTAGONIST OF LIKE HETEROCHROMATIN PROTEIN 1-like
OG0000018	genome	TCAST	contraction	0.00185077	gene count:2		PF13359:DDE superfamily endonuclease,percent=53.26	uncharacterized LOC123307098	protein ANTAGONIST OF LIKE HETEROCHROMATIN PROTEIN 1-like
OG0000018	genome	TDICH	contraction	1.46e-08	gene count:0		PF13359:DDE superfamily endonuclease,percent=53.26	uncharacterized LOC123307098	protein ANTAGONIST OF LIKE HETEROCHROMATIN PROTEIN 1-like
OG0000018	genome	OTAUR	expansion	2.18e-24	gene count:98		PF13359:DDE superfamily endonuclease,percent=53.26	uncharacterized LOC123307098	protein ANTAGONIST OF LIKE HETEROCHROMATIN PROTEIN 1-like
OG0000018	genome	Node5	expansion	0.0170703	gene count:18		PF13359:DDE superfamily endonuclease,percent=53.26	uncharacterized LOC123307098	protein ANTAGONIST OF LIKE HETEROCHROMATIN PROTEIN 1-like
OG0000018	genome	NVESP	contraction	0.00620708	gene count:2		PF13359:DDE superfamily endonuclease,percent=53.26	uncharacterized LOC123307098	protein ANTAGONIST OF LIKE HETEROCHROMATIN PROTEIN 1-like
OG0000018	genome	PPYRA	expansion	6.63e-37	gene count:158		PF13359:DDE superfamily endonuclease,percent=53.26	uncharacterized LOC123307098	protein ANTAGONIST OF LIKE HETEROCHROMATIN PROTEIN 1-like
OG0000018	genome	APLAN	contraction	0.00682558	gene count:4		PF13359:DDE superfamily endonuclease,percent=53.26	uncharacterized LOC123307098	protein ANTAGONIST OF LIKE HETEROCHROMATIN PROTEIN 1-like
OG0000018	genome	Node2	expansion	0.00356462	gene count:16		PF13359:DDE superfamily endonuclease,percent=53.26	uncharacterized LOC123307098	protein ANTAGONIST OF LIKE HETEROCHROMATIN PROTEIN 1-like
OG0000018	genome	Node1	expansion	0.00116644	gene count:11		PF13359:DDE superfamily endonuclease,percent=53.26	uncharacterized LOC123307098	protein ANTAGONIST OF LIKE HETEROCHROMATIN PROTEIN 1-like
OG0000019	genome	CSEPT	expansion	1.82e-08	gene count:48			uncharacterized LOC123311711	uncharacterized LOC123680234
OG0000019	genome	ABIPU	contraction	1.39e-09	gene count:10			uncharacterized LOC123311711	uncharacterized LOC123680234
OG0000019	genome	Node19	contraction	9.96e-18	gene count:10			uncharacterized LOC123311711	uncharacterized LOC123680234
OG0000019	genome	CIMPU	expansion	1.92e-37	gene count:96			uncharacterized LOC123311711	uncharacterized LOC123680234
OG0000019	genome	LDECE	contraction	8.05e-11	gene count:0			uncharacterized LOC123311711	uncharacterized LOC123680234
OG0000019	genome	DVIRG	expansion	8.62e-13	gene count:55			uncharacterized LOC123311711	uncharacterized LOC123680234
OG0000019	genome	CMONT	expansion	0.000250412	gene count:45			uncharacterized LOC123311711	uncharacterized LOC123680234
OG0000019	genome	SORYZ	expansion	1.27e-67	gene count:196			uncharacterized LOC123311711	uncharacterized LOC123680234
OG0000019	genome	DPOND	contraction	1.56e-16	gene count:3			uncharacterized LOC123311711	uncharacterized LOC123680234
OG0000019	genome	Node13	expansion	3.72e-07	gene count:35			uncharacterized LOC123311711	uncharacterized LOC123680234
OG0000019	genome	Node16	expansion	0.000365043	gene count:27			uncharacterized LOC123311711	uncharacterized LOC123680234
OG0000019	genome	NPUMI	contraction	3.75e-10	gene count:1			uncharacterized LOC123311711	uncharacterized LOC123680234
OG0000019	genome	ATUMI	contraction	8.4e-06	gene count:0			uncharacterized LOC123311711	uncharacterized LOC123680234
OG0000019	genome	Node10	expansion	0.00548193	gene count:17			uncharacterized LOC123311711	uncharacterized LOC123680234
OG0000019	genome	DHELO	expansion	5.21e-12	gene count:66			uncharacterized LOC123311711	uncharacterized LOC123680234
OG0000019	genome	TCAST	contraction	0.000117859	gene count:0			uncharacterized LOC123311711	uncharacterized LOC123680234
OG0000019	genome	Node14	expansion	0.000190484	gene count:17			uncharacterized LOC123311711	uncharacterized LOC123680234
OG0000019	genome	Node7	expansion	0.0411698	gene count:11			uncharacterized LOC123311711	uncharacterized LOC123680234
OG0000019	genome	Node6	expansion	8.84e-06	gene count:9			uncharacterized LOC123311711	uncharacterized LOC123680234
OG0000019	genome	PPYRA	expansion	0.0177581	gene count:9			uncharacterized LOC123311711	uncharacterized LOC123680234
OG0000020	genome	MDISC	contraction	1.93e-07	gene count:12			uncharacterized LOC123313273	uncharacterized LOC123675312
OG0000020	genome	CSEPT	expansion	5.73e-50	gene count:104			uncharacterized LOC123313273	uncharacterized LOC123675312
OG0000020	genome	HVIMA	contraction	1.78e-05	gene count:1			uncharacterized LOC123313273	uncharacterized LOC123675312
OG0000020	genome	ABIPU	contraction	5.75e-14	gene count:5			uncharacterized LOC123313273	uncharacterized LOC123675312
OG0000020	genome	LDECE	contraction	0.00714081	gene count:0			uncharacterized LOC123313273	uncharacterized LOC123675312
OG0000020	genome	DVIRG	expansion	0.00115292	gene count:11			uncharacterized LOC123313273	uncharacterized LOC123675312
OG0000020	genome	HAXYR	expansion	5.86e-13	gene count:54			uncharacterized LOC123313273	uncharacterized LOC123675312
OG0000020	genome	Node18(Epilachnini)	contraction	0.000373655	gene count:5			uncharacterized LOC123313273	uncharacterized LOC123675312
OG0000020	genome	CMONT	expansion	6.56e-05	gene count:25			uncharacterized LOC123313273	uncharacterized LOC123675312
OG0000020	genome	SORYZ	expansion	1.28e-13	gene count:36			uncharacterized LOC123313273	uncharacterized LOC123675312
OG0000020	genome	DPOND	contraction	7.73e-05	gene count:0			uncharacterized LOC123313273	uncharacterized LOC123675312
OG0000020	genome	Node20(Coccinellini)	expansion	1.57e-07	gene count:25			uncharacterized LOC123313273	uncharacterized LOC123675312
OG0000020	genome	Node13	expansion	0.0437468	gene count:7			uncharacterized LOC123313273	uncharacterized LOC123675312
OG0000020	genome	Node16	expansion	0.00256939	gene count:12			uncharacterized LOC123313273	uncharacterized LOC123675312
OG0000020	genome	NPUMI	contraction	4.56e-05	gene count:0			uncharacterized LOC123313273	uncharacterized LOC123675312
OG0000020	genome	ATUMI	contraction	0.0484314	gene count:0			uncharacterized LOC123313273	uncharacterized LOC123675312
OG0000020	genome	MBIPU	expansion	6.23e-13	gene count:44			uncharacterized LOC123313273	uncharacterized LOC123675312
OG0000020	genome	Node5	contraction	0.0339152	gene count:0			uncharacterized LOC123313273	uncharacterized LOC123675312
OG0000020	genome	Node6	expansion	0.0222051	gene count:4			uncharacterized LOC123313273	uncharacterized LOC123675312
OG0000021	genome	CSEPT	contraction	0.000209534	gene count:3			uncharacterized LOC123318077, transcript variant X1	uncharacterized LOC123671209
OG0000021	genome	HVIMA	contraction	2.68e-11	gene count:6			uncharacterized LOC123318077, transcript variant X1	uncharacterized LOC123671209
OG0000021	genome	HVIGI	expansion	0.037113	gene count:16			uncharacterized LOC123318077, transcript variant X1	uncharacterized LOC123671209
OG0000021	genome	Node19	contraction	0.012452	gene count:14			uncharacterized LOC123318077, transcript variant X1	uncharacterized LOC123671209
OG0000021	genome	CIMPU	expansion	1.98e-12	gene count:41			uncharacterized LOC123318077, transcript variant X1	uncharacterized LOC123671209
OG0000021	genome	HAXYR	expansion	0.0368774	gene count:13			uncharacterized LOC123318077, transcript variant X1	uncharacterized LOC123671209
OG0000021	genome	Node18(Epilachnini)	expansion	0.000491247	gene count:19			uncharacterized LOC123318077, transcript variant X1	uncharacterized LOC123671209
OG0000021	genome	CMONT	expansion	0.00539525	gene count:19			uncharacterized LOC123318077, transcript variant X1	uncharacterized LOC123671209
OG0000021	genome	Node16	expansion	0.00102316	gene count:10			uncharacterized LOC123318077, transcript variant X1	uncharacterized LOC123671209
OG0000021	genome	NPUMI	contraction	0.0476477	gene count:2			uncharacterized LOC123318077, transcript variant X1	uncharacterized LOC123671209
OG0000021	genome	Node15(Coccinellidae)	expansion	0.00342881	gene count:6			uncharacterized LOC123318077, transcript variant X1	uncharacterized LOC123671209
OG0000021	genome	Node14	expansion	0.0354676	gene count:2			uncharacterized LOC123318077, transcript variant X1	uncharacterized LOC123671209
OG0000021	genome	MBIPU	expansion	0.0062024	gene count:6			uncharacterized LOC123318077, transcript variant X1	uncharacterized LOC123671209
OG0000022	genome	MDISC	expansion	1.6e-07	gene count:32			uncharacterized LOC123306984	uncharacterized LOC123670915
OG0000022	genome	CSEPT	contraction	5.21e-06	gene count:7			uncharacterized LOC123306984	uncharacterized LOC123670915
OG0000022	genome	HVIMA	expansion	4.61e-10	gene count:49			uncharacterized LOC123306984	uncharacterized LOC123670915
OG0000022	genome	HVIGI	contraction	2.65e-07	gene count:30			uncharacterized LOC123306984	uncharacterized LOC123670915
OG0000022	genome	HAXYR	contraction	1.88e-05	gene count:7			uncharacterized LOC123306984	uncharacterized LOC123670915
OG0000022	genome	Node18(Epilachnini)	expansion	0.00405067	gene count:35			uncharacterized LOC123306984	uncharacterized LOC123670915
OG0000022	genome	CMONT	expansion	2.33e-20	gene count:80			uncharacterized LOC123306984	uncharacterized LOC123670915
OG0000022	genome	Node17	expansion	1.75e-05	gene count:26			uncharacterized LOC123306984	uncharacterized LOC123670915
OG0000022	genome	Node16	expansion	1.05e-07	gene count:21			uncharacterized LOC123306984	uncharacterized LOC123670915
OG0000022	genome	NPUMI	contraction	2.95e-05	gene count:1			uncharacterized LOC123306984	uncharacterized LOC123670915
OG0000022	genome	Node15(Coccinellidae)	expansion	2.88e-06	gene count:11			uncharacterized LOC123306984	uncharacterized LOC123670915
OG0000022	genome	Node14	expansion	0.0354676	gene count:2			uncharacterized LOC123306984	uncharacterized LOC123670915
OG0000022	genome	Node8	contraction	0.0463252	gene count:0			uncharacterized LOC123306984	uncharacterized LOC123670915
OG0000022	genome	MBIPU	expansion	0.00116444	gene count:8			uncharacterized LOC123306984	uncharacterized LOC123670915
OG0000024	genome	CSEPT	contraction	0.0215074	gene count:3			uncharacterized LOC123306370	uncharacterized LOC123674224
OG0000024	genome	ABIPU	contraction	0.0259078	gene count:3			uncharacterized LOC123306370	uncharacterized LOC123674224
OG0000024	genome	Node19	contraction	3.89e-10	gene count:8			uncharacterized LOC123306370	uncharacterized LOC123674224
OG0000024	genome	CIMPU	expansion	2.43e-34	gene count:74			uncharacterized LOC123306370	uncharacterized LOC123674224
OG0000024	genome	LDECE	contraction	1.98e-07	gene count:3			uncharacterized LOC123306370	uncharacterized LOC123674224
OG0000024	genome	DVIRG	expansion	3.86e-45	gene count:124			uncharacterized LOC123306370	uncharacterized LOC123674224
OG0000024	genome	Node22	contraction	0.000126837	gene count:6			uncharacterized LOC123306370	uncharacterized LOC123674224
OG0000024	genome	HAXYR	expansion	7.43e-07	gene count:21			uncharacterized LOC123306370	uncharacterized LOC123674224
OG0000024	genome	Node18(Epilachnini)	expansion	0.00408034	gene count:22			uncharacterized LOC123306370	uncharacterized LOC123674224
OG0000024	genome	CMONT	expansion	0.000277075	gene count:28			uncharacterized LOC123306370	uncharacterized LOC123674224
OG0000024	genome	SORYZ	expansion	4.26e-13	gene count:46			uncharacterized LOC123306370	uncharacterized LOC123674224
OG0000024	genome	DPOND	contraction	3.12e-08	gene count:0			uncharacterized LOC123306370	uncharacterized LOC123674224
OG0000024	genome	Node12	expansion	0.00112766	gene count:19			uncharacterized LOC123306370	uncharacterized LOC123674224
OG0000024	genome	AGLAB	contraction	0.00325545	gene count:4			uncharacterized LOC123306370	uncharacterized LOC123674224
OG0000024	genome	Node20(Coccinellini)	contraction	0.0295403	gene count:9			uncharacterized LOC123306370	uncharacterized LOC123674224
OG0000024	genome	Node17	expansion	0.0195709	gene count:15			uncharacterized LOC123306370	uncharacterized LOC123674224
OG0000024	genome	Node16	expansion	0.0314406	gene count:13			uncharacterized LOC123306370	uncharacterized LOC123674224
OG0000024	genome	NPUMI	contraction	0.000680839	gene count:2			uncharacterized LOC123306370	uncharacterized LOC123674224
OG0000024	genome	ATUMI	contraction	0.00346866	gene count:1			uncharacterized LOC123306370	uncharacterized LOC123674224
OG0000024	genome	DHELO	contraction	0.0015705	gene count:0			uncharacterized LOC123306370	uncharacterized LOC123674224
OG0000024	genome	TCAST	contraction	0.00209574	gene count:0			uncharacterized LOC123306370	uncharacterized LOC123674224
OG0000024	genome	TDICH	contraction	0.00109663	gene count:0			uncharacterized LOC123306370	uncharacterized LOC123674224
OG0000024	genome	OTAUR	expansion	9.83e-08	gene count:30			uncharacterized LOC123306370	uncharacterized LOC123674224
OG0000024	genome	MBIPU	expansion	4.93e-21	gene count:80			uncharacterized LOC123306370	uncharacterized LOC123674224
OG0000024	genome	PPYRA	expansion	6.37e-12	gene count:51			uncharacterized LOC123306370	uncharacterized LOC123674224
OG0000025	genome	MDISC	contraction	0.014344	gene count:39		PF00379:Insect cuticle protein,percent=97.07	larval cuticle protein A2B-like	uncharacterized LOC123677803
OG0000025	genome	ABIPU	expansion	0.0498058	gene count:57		PF00379:Insect cuticle protein,percent=97.07	larval cuticle protein A2B-like	uncharacterized LOC123677803
OG0000025	genome	HAXYR	expansion	0.000682641	gene count:64		PF00379:Insect cuticle protein,percent=97.07	larval cuticle protein A2B-like	uncharacterized LOC123677803
OG0000025	genome	ATUMI	expansion	0.00014999	gene count:66		PF00379:Insect cuticle protein,percent=97.07	larval cuticle protein A2B-like	uncharacterized LOC123677803
OG0000025	genome	Node9	expansion	0.0411464	gene count:37		PF00379:Insect cuticle protein,percent=97.07	larval cuticle protein A2B-like	uncharacterized LOC123677803
OG0000025	genome	OTAUR	expansion	0.0130455	gene count:45		PF00379:Insect cuticle protein,percent=97.07	larval cuticle protein A2B-like	uncharacterized LOC123677803
OG0000025	genome	Node6	expansion	0.00321969	gene count:29		PF00379:Insect cuticle protein,percent=97.07	larval cuticle protein A2B-like	uncharacterized LOC123677803
OG0000025	genome	PPYRA	expansion	0.00189297	gene count:39		PF00379:Insect cuticle protein,percent=97.07	larval cuticle protein A2B-like	uncharacterized LOC123677803
OG0000025	genome	APLAN	expansion	0.0129129	gene count:34		PF00379:Insect cuticle protein,percent=97.07	larval cuticle protein A2B-like	uncharacterized LOC123677803
OG0000025	genome	Node3	expansion	0.000189797	gene count:22		PF00379:Insect cuticle protein,percent=97.07	larval cuticle protein A2B-like	uncharacterized LOC123677803
OG0000025	genome	Node1	expansion	2.33e-10	gene count:16		PF00379:Insect cuticle protein,percent=97.07	larval cuticle protein A2B-like	uncharacterized LOC123677803
OG0000025	genome	NINGE	expansion	7.32e-07	gene count:38		PF00379:Insect cuticle protein,percent=97.07	larval cuticle protein A2B-like	uncharacterized LOC123677803
OG0000026	genome	Node16	emergence	0.00157617 for expansion	gene count:6		PF00096:Zinc finger, C2H2 type,percent=64.26	zinc finger Y-chromosomal protein 1-like, transcript variant X1	zinc finger protein 711-like
OG0000026	genome	MDISC	contraction	4.43e-22	gene count:7		PF00096:Zinc finger, C2H2 type,percent=64.26	zinc finger Y-chromosomal protein 1-like, transcript variant X1	zinc finger protein 711-like
OG0000026	genome	CSEPT	expansion	0.00100737	gene count:50		PF00096:Zinc finger, C2H2 type,percent=64.26	zinc finger Y-chromosomal protein 1-like, transcript variant X1	zinc finger protein 711-like
OG0000026	genome	ABIPU	expansion	1.23e-24	gene count:91		PF00096:Zinc finger, C2H2 type,percent=64.26	zinc finger Y-chromosomal protein 1-like, transcript variant X1	zinc finger protein 711-like
OG0000026	genome	HAXYR	expansion	0.000376256	gene count:52		PF00096:Zinc finger, C2H2 type,percent=64.26	zinc finger Y-chromosomal protein 1-like, transcript variant X1	zinc finger protein 711-like
OG0000026	genome	Node18(Epilachnini)	contraction	0.000383377	gene count:1		PF00096:Zinc finger, C2H2 type,percent=64.26	zinc finger Y-chromosomal protein 1-like, transcript variant X1	zinc finger protein 711-like
OG0000026	genome	Node20(Coccinellini)	expansion	3.12e-25	gene count:38		PF00096:Zinc finger, C2H2 type,percent=64.26	zinc finger Y-chromosomal protein 1-like, transcript variant X1	zinc finger protein 711-like
OG0000026	genome	NPUMI	contraction	0.0344007	gene count:0		PF00096:Zinc finger, C2H2 type,percent=64.26	zinc finger Y-chromosomal protein 1-like, transcript variant X1	zinc finger protein 711-like
OG0000026	genome	Node15(Coccinellidae)	expansion	0.0217431	gene count:3		PF00096:Zinc finger, C2H2 type,percent=64.26	zinc finger Y-chromosomal protein 1-like, transcript variant X1	zinc finger protein 711-like
OG0000026	genome	Node8	contraction	0.0463252	gene count:0		PF00096:Zinc finger, C2H2 type,percent=64.26	zinc finger Y-chromosomal protein 1-like, transcript variant X1	zinc finger protein 711-like
OG0000027	genome	HVIMA	contraction	0.0260363	gene count:17			dynein axonemal heavy chain 1-like	dynein axonemal heavy chain 1-like
OG0000027	genome	HVIGI	expansion	0.00690808	gene count:22			dynein axonemal heavy chain 1-like	dynein axonemal heavy chain 1-like
OG0000027	genome	CMONT	expansion	0.00013279	gene count:34			dynein axonemal heavy chain 1-like	dynein axonemal heavy chain 1-like
OG0000027	genome	DHELO	expansion	0.00127393	gene count:33			dynein axonemal heavy chain 1-like	dynein axonemal heavy chain 1-like
OG0000027	genome	PPYRA	expansion	0.0495071	gene count:18			dynein axonemal heavy chain 1-like	dynein axonemal heavy chain 1-like
OG0000028	genome	CSEPT	expansion	2.63e-05	gene count:42		PF13359:DDE superfamily endonuclease,percent=57.27	uncharacterized LOC123313133	putative nuclease HARBI1
OG0000028	genome	Node19	contraction	1.76e-16	gene count:4		PF13359:DDE superfamily endonuclease,percent=57.27	uncharacterized LOC123313133	putative nuclease HARBI1
OG0000028	genome	CIMPU	expansion	1.65e-35	gene count:77		PF13359:DDE superfamily endonuclease,percent=57.27	uncharacterized LOC123313133	putative nuclease HARBI1
OG0000028	genome	LDECE	contraction	0.00586537	gene count:14		PF13359:DDE superfamily endonuclease,percent=57.27	uncharacterized LOC123313133	putative nuclease HARBI1
OG0000028	genome	DVIRG	expansion	0.000618869	gene count:41		PF13359:DDE superfamily endonuclease,percent=57.27	uncharacterized LOC123313133	putative nuclease HARBI1
OG0000028	genome	CMONT	contraction	4.91e-09	gene count:2		PF13359:DDE superfamily endonuclease,percent=57.27	uncharacterized LOC123313133	putative nuclease HARBI1
OG0000028	genome	SORYZ	expansion	2.09e-14	gene count:72		PF13359:DDE superfamily endonuclease,percent=57.27	uncharacterized LOC123313133	putative nuclease HARBI1
OG0000028	genome	DPOND	contraction	3.08e-05	gene count:11		PF13359:DDE superfamily endonuclease,percent=57.27	uncharacterized LOC123313133	putative nuclease HARBI1
OG0000028	genome	AGLAB	expansion	1.31e-05	gene count:50		PF13359:DDE superfamily endonuclease,percent=57.27	uncharacterized LOC123313133	putative nuclease HARBI1
OG0000028	genome	Node20(Coccinellini)	expansion	0.000501678	gene count:27		PF13359:DDE superfamily endonuclease,percent=57.27	uncharacterized LOC123313133	putative nuclease HARBI1
OG0000028	genome	Node13	expansion	0.0251531	gene count:27		PF13359:DDE superfamily endonuclease,percent=57.27	uncharacterized LOC123313133	putative nuclease HARBI1
OG0000028	genome	Node11	expansion	0.0224973	gene count:25		PF13359:DDE superfamily endonuclease,percent=57.27	uncharacterized LOC123313133	putative nuclease HARBI1
OG0000028	genome	ATUMI	contraction	0.000122155	gene count:2		PF13359:DDE superfamily endonuclease,percent=57.27	uncharacterized LOC123313133	putative nuclease HARBI1
OG0000028	genome	Node10	expansion	0.00132437	gene count:20		PF13359:DDE superfamily endonuclease,percent=57.27	uncharacterized LOC123313133	putative nuclease HARBI1
OG0000028	genome	TDICH	contraction	0.00800545	gene count:3		PF13359:DDE superfamily endonuclease,percent=57.27	uncharacterized LOC123313133	putative nuclease HARBI1
OG0000028	genome	OTAUR	expansion	5.68e-06	gene count:32		PF13359:DDE superfamily endonuclease,percent=57.27	uncharacterized LOC123313133	putative nuclease HARBI1
OG0000028	genome	MBIPU	expansion	0.0195311	gene count:24		PF13359:DDE superfamily endonuclease,percent=57.27	uncharacterized LOC123313133	putative nuclease HARBI1
OG0000028	genome	NVESP	contraction	0.0243414	gene count:2		PF13359:DDE superfamily endonuclease,percent=57.27	uncharacterized LOC123313133	putative nuclease HARBI1
OG0000028	genome	PPYRA	expansion	2.07e-28	gene count:119		PF13359:DDE superfamily endonuclease,percent=57.27	uncharacterized LOC123313133	putative nuclease HARBI1
OG0000028	genome	APLAN	contraction	0.00181396	gene count:1		PF13359:DDE superfamily endonuclease,percent=57.27	uncharacterized LOC123313133	putative nuclease HARBI1
OG0000028	genome	NINGE	expansion	0.00681252	gene count:20		PF13359:DDE superfamily endonuclease,percent=57.27	uncharacterized LOC123313133	putative nuclease HARBI1
OG0000029	genome	MDISC	contraction	0.000103643	gene count:4			piggyBac transposable element-derived protein 3-like	piggyBac transposable element-derived protein 3-like
OG0000029	genome	ABIPU	contraction	0.00730713	gene count:6			piggyBac transposable element-derived protein 3-like	piggyBac transposable element-derived protein 3-like
OG0000029	genome	Node19	contraction	5.02e-10	gene count:4			piggyBac transposable element-derived protein 3-like	piggyBac transposable element-derived protein 3-like
OG0000029	genome	CIMPU	expansion	3.2e-10	gene count:34			piggyBac transposable element-derived protein 3-like	piggyBac transposable element-derived protein 3-like
OG0000029	genome	DVIRG	expansion	0.0308712	gene count:26			piggyBac transposable element-derived protein 3-like	piggyBac transposable element-derived protein 3-like
OG0000029	genome	Node22	contraction	0.000500942	gene count:11			piggyBac transposable element-derived protein 3-like	piggyBac transposable element-derived protein 3-like
OG0000029	genome	HAXYR	expansion	8.74e-33	gene count:66			piggyBac transposable element-derived protein 3-like	piggyBac transposable element-derived protein 3-like
OG0000029	genome	CMONT	expansion	4.04e-07	gene count:35			piggyBac transposable element-derived protein 3-like	piggyBac transposable element-derived protein 3-like
OG0000029	genome	SORYZ	expansion	6.7e-13	gene count:49			piggyBac transposable element-derived protein 3-like	piggyBac transposable element-derived protein 3-like
OG0000029	genome	DPOND	contraction	7.57e-07	gene count:2			piggyBac transposable element-derived protein 3-like	piggyBac transposable element-derived protein 3-like
OG0000029	genome	Node12	expansion	0.0289704	gene count:18			piggyBac transposable element-derived protein 3-like	piggyBac transposable element-derived protein 3-like
OG0000029	genome	Node16	expansion	0.00512595	gene count:14			piggyBac transposable element-derived protein 3-like	piggyBac transposable element-derived protein 3-like
OG0000029	genome	NPUMI	contraction	3.45e-06	gene count:0			piggyBac transposable element-derived protein 3-like	piggyBac transposable element-derived protein 3-like
OG0000029	genome	ATUMI	contraction	0.000296882	gene count:0			piggyBac transposable element-derived protein 3-like	piggyBac transposable element-derived protein 3-like
OG0000029	genome	Node10	expansion	0.0145313	gene count:12			piggyBac transposable element-derived protein 3-like	piggyBac transposable element-derived protein 3-like
OG0000029	genome	DHELO	contraction	0.0101291	gene count:1			piggyBac transposable element-derived protein 3-like	piggyBac transposable element-derived protein 3-like
OG0000029	genome	TDICH	contraction	0.00109663	gene count:0			piggyBac transposable element-derived protein 3-like	piggyBac transposable element-derived protein 3-like
OG0000029	genome	OTAUR	expansion	9.83e-08	gene count:30			piggyBac transposable element-derived protein 3-like	piggyBac transposable element-derived protein 3-like
OG0000029	genome	MBIPU	expansion	4.02e-09	gene count:42			piggyBac transposable element-derived protein 3-like	piggyBac transposable element-derived protein 3-like
OG0000029	genome	PPYRA	expansion	3.36e-05	gene count:23			piggyBac transposable element-derived protein 3-like	piggyBac transposable element-derived protein 3-like
OG0000030	genome	MDISC	contraction	0.000264319	gene count:6			uncharacterized LOC123311640	uncharacterized LOC123675424
OG0000030	genome	CSEPT	expansion	3.76e-11	gene count:32			uncharacterized LOC123311640	uncharacterized LOC123675424
OG0000030	genome	HVIGI	contraction	0.00789463	gene count:8			uncharacterized LOC123311640	uncharacterized LOC123675424
OG0000030	genome	ABIPU	contraction	4.35e-07	gene count:3			uncharacterized LOC123311640	uncharacterized LOC123675424
OG0000030	genome	CIMPU	expansion	0.00225153	gene count:18			uncharacterized LOC123311640	uncharacterized LOC123675424
OG0000030	genome	DVIRG	expansion	1.88e-07	gene count:42			uncharacterized LOC123311640	uncharacterized LOC123675424
OG0000030	genome	HAXYR	expansion	2.09e-06	gene count:26			uncharacterized LOC123311640	uncharacterized LOC123675424
OG0000030	genome	SORYZ	expansion	3.25e-07	gene count:35			uncharacterized LOC123311640	uncharacterized LOC123675424
OG0000030	genome	DPOND	contraction	0.00502067	gene count:6			uncharacterized LOC123311640	uncharacterized LOC123675424
OG0000030	genome	NPUMI	contraction	0.0455017	gene count:4			uncharacterized LOC123311640	uncharacterized LOC123675424
OG0000030	genome	ATUMI	contraction	0.000296882	gene count:0			uncharacterized LOC123311640	uncharacterized LOC123675424
OG0000030	genome	Node10	expansion	0.0145313	gene count:12			uncharacterized LOC123311640	uncharacterized LOC123675424
OG0000030	genome	TCAST	contraction	0.0124523	gene count:1			uncharacterized LOC123311640	uncharacterized LOC123675424
OG0000030	genome	TDICH	contraction	0.014661	gene count:1			uncharacterized LOC123311640	uncharacterized LOC123675424
OG0000030	genome	OTAUR	expansion	2.59e-06	gene count:26			uncharacterized LOC123311640	uncharacterized LOC123675424
OG0000030	genome	MBIPU	expansion	0.00011293	gene count:26			uncharacterized LOC123311640	uncharacterized LOC123675424
OG0000030	genome	NVESP	contraction	0.0153383	gene count:0			uncharacterized LOC123311640	uncharacterized LOC123675424
OG0000030	genome	PPYRA	expansion	0.000112311	gene count:25			uncharacterized LOC123311640	uncharacterized LOC123675424
OG0000031	genome	Node19	contraction	7.38e-21	gene count:0			uncharacterized LOC123306444	uncharacterized LOC123684408
OG0000031	genome	CIMPU	expansion	1.28e-78	gene count:123			uncharacterized LOC123306444	uncharacterized LOC123684408
OG0000031	genome	HAXYR	expansion	8.66e-13	gene count:33			uncharacterized LOC123306444	uncharacterized LOC123684408
OG0000031	genome	Node18(Epilachnini)	expansion	2.23e-05	gene count:20			uncharacterized LOC123306444	uncharacterized LOC123684408
OG0000031	genome	CMONT	contraction	0.0012119	gene count:3			uncharacterized LOC123306444	uncharacterized LOC123684408
OG0000031	genome	AGLAB	expansion	2.41e-16	gene count:66			uncharacterized LOC123306444	uncharacterized LOC123684408
OG0000031	genome	Node13	contraction	0.000211406	gene count:1			uncharacterized LOC123306444	uncharacterized LOC123684408
OG0000031	genome	Node11	expansion	5.47e-07	gene count:16			uncharacterized LOC123306444	uncharacterized LOC123684408
OG0000031	genome	NPUMI	contraction	0.034376	gene count:3			uncharacterized LOC123306444	uncharacterized LOC123684408
OG0000031	genome	TCAST	expansion	3.01e-07	gene count:32			uncharacterized LOC123306444	uncharacterized LOC123684408
OG0000031	genome	TDICH	contraction	0.0231334	gene count:0			uncharacterized LOC123306444	uncharacterized LOC123684408
OG0000031	genome	OTAUR	expansion	0.0391203	gene count:9			uncharacterized LOC123306444	uncharacterized LOC123684408
OG0000031	genome	PPYRA	expansion	1.03e-41	gene count:152			uncharacterized LOC123306444	uncharacterized LOC123684408
OG0000031	genome	APLAN	contraction	0.00201751	gene count:0			uncharacterized LOC123306444	uncharacterized LOC123684408
OG0000031	genome	Node2	expansion	0.00175089	gene count:9			uncharacterized LOC123306444	uncharacterized LOC123684408
OG0000031	genome	Node1	expansion	0.0463486	gene count:5			uncharacterized LOC123306444	uncharacterized LOC123684408
OG0000032	genome	CSEPT	contraction	2.78e-05	gene count:0				uncharacterized LOC123685370
OG0000032	genome	ABIPU	expansion	0.00637124	gene count:9				uncharacterized LOC123685370
OG0000032	genome	Node19	contraction	0.0192037	gene count:10				uncharacterized LOC123685370
OG0000032	genome	CIMPU	expansion	1.82e-15	gene count:38				uncharacterized LOC123685370
OG0000032	genome	LDECE	contraction	0.0299172	gene count:0				uncharacterized LOC123685370
OG0000032	genome	DVIRG	expansion	0.004918	gene count:8				uncharacterized LOC123685370
OG0000032	genome	Node18(Epilachnini)	expansion	0.00029467	gene count:14				uncharacterized LOC123685370
OG0000032	genome	SORYZ	expansion	0.000132302	gene count:16				uncharacterized LOC123685370
OG0000032	genome	AGLAB	contraction	0.0481004	gene count:0				uncharacterized LOC123685370
OG0000032	genome	ATUMI	contraction	0.0484314	gene count:0				uncharacterized LOC123685370
OG0000032	genome	DHELO	expansion	1.52e-08	gene count:35				uncharacterized LOC123685370
OG0000032	genome	TCAST	contraction	0.0254181	gene count:0				uncharacterized LOC123685370
OG0000032	genome	MBIPU	expansion	1.01e-27	gene count:94				uncharacterized LOC123685370
OG0000032	genome	Node6	expansion	4.55e-06	gene count:6				uncharacterized LOC123685370
OG0000033	genome	MDISC	expansion	1.56e-14	gene count:29			uncharacterized LOC123310729
OG0000033	genome	CSEPT	contraction	0.00081014	gene count:3			uncharacterized LOC123310729
OG0000033	genome	HVIMA	contraction	1.23e-06	gene count:15			uncharacterized LOC123310729
OG0000033	genome	HVIGI	expansion	0.00884435	gene count:24			uncharacterized LOC123310729
OG0000033	genome	CIMPU	expansion	1.04e-11	gene count:47			uncharacterized LOC123310729
OG0000033	genome	HAXYR	contraction	2.46e-07	gene count:0			uncharacterized LOC123310729
OG0000033	genome	Node18(Epilachnini)	expansion	6.44e-08	gene count:24			uncharacterized LOC123310729
OG0000033	genome	Node16	expansion	4.96e-05	gene count:9			uncharacterized LOC123310729
OG0000033	genome	NPUMI	contraction	0.00876334	gene count:0			uncharacterized LOC123310729
OG0000033	genome	Node15(Coccinellidae)	expansion	0.00464114	gene count:4			uncharacterized LOC123310729
OG0000033	genome	Node8	contraction	0.0463252	gene count:0			uncharacterized LOC123310729
OG0000034	genome	DPOND	loss	4.62885e-10 for contraction	gene count:0			jerky protein homolog-like	tigger transposable element-derived protein 4-like
OG0000034	genome	CSEPT	contraction	0.0038127	gene count:13			jerky protein homolog-like	tigger transposable element-derived protein 4-like
OG0000034	genome	HVIMA	expansion	1e-13	gene count:40			jerky protein homolog-like	tigger transposable element-derived protein 4-like
OG0000034	genome	HVIGI	contraction	6.17e-13	gene count:16			jerky protein homolog-like	tigger transposable element-derived protein 4-like
OG0000034	genome	ABIPU	contraction	1.99e-11	gene count:4			jerky protein homolog-like	tigger transposable element-derived protein 4-like
OG0000034	genome	LDECE	contraction	0.000236436	gene count:2			jerky protein homolog-like	tigger transposable element-derived protein 4-like
OG0000034	genome	DVIRG	expansion	0.0171448	gene count:18			jerky protein homolog-like	tigger transposable element-derived protein 4-like
OG0000034	genome	Node22	contraction	1.3e-05	gene count:20			jerky protein homolog-like	tigger transposable element-derived protein 4-like
OG0000034	genome	HAXYR	expansion	9.75e-37	gene count:90			jerky protein homolog-like	tigger transposable element-derived protein 4-like
OG0000034	genome	CMONT	expansion	1.27e-05	gene count:46			jerky protein homolog-like	tigger transposable element-derived protein 4-like
OG0000034	genome	SORYZ	expansion	2.86e-17	gene count:60			jerky protein homolog-like	tigger transposable element-derived protein 4-like
OG0000034	genome	Node16	expansion	0.0368527	gene count:25			jerky protein homolog-like	tigger transposable element-derived protein 4-like
OG0000034	genome	ATUMI	contraction	0.0460662	gene count:4			jerky protein homolog-like	tigger transposable element-derived protein 4-like
OG0000034	genome	Node15(Coccinellidae)	expansion	0.00178648	gene count:21			jerky protein homolog-like	tigger transposable element-derived protein 4-like
OG0000034	genome	TDICH	contraction	0.000871345	gene count:2			jerky protein homolog-like	tigger transposable element-derived protein 4-like
OG0000034	genome	OTAUR	expansion	1.22e-08	gene count:42			jerky protein homolog-like	tigger transposable element-derived protein 4-like
OG0000034	genome	MBIPU	expansion	0.0153766	gene count:22			jerky protein homolog-like	tigger transposable element-derived protein 4-like
OG0000035	genome	ABIPU	expansion	0.000171123	gene count:5
OG0000035	genome	Node19	contraction	0.00351628	gene count:8
OG0000035	genome	CIMPU	expansion	1.77e-30	gene count:55
OG0000035	genome	Node18(Epilachnini)	expansion	7.54e-08	gene count:13
OG0000035	genome	Node17	expansion	0.0141999	gene count:3
OG0000035	genome	Node16	expansion	0.0337639	gene count:2
OG0000035	genome	Node8	contraction	0.0463252	gene count:0
OG0000036	genome	MDISC	expansion	0.00331965	gene count:5			uncharacterized LOC123307262
OG0000036	genome	ABIPU	contraction	0.0162489	gene count:0			uncharacterized LOC123307262
OG0000036	genome	CIMPU	expansion	2.33e-05	gene count:30			uncharacterized LOC123307262
OG0000036	genome	LDECE	expansion	0.0323919	gene count:3			uncharacterized LOC123307262
OG0000036	genome	HAXYR	contraction	0.0192633	gene count:0			uncharacterized LOC123307262
OG0000036	genome	Node18(Epilachnini)	expansion	1.58e-06	gene count:19			uncharacterized LOC123307262
OG0000036	genome	CMONT	expansion	0.00519336	gene count:15			uncharacterized LOC123307262
OG0000036	genome	Node20(Coccinellini)	contraction	0.00307812	gene count:2			uncharacterized LOC123307262
OG0000036	genome	Node17	expansion	0.00468142	gene count:8			uncharacterized LOC123307262
OG0000036	genome	Node16	expansion	0.039522	gene count:6			uncharacterized LOC123307262
OG0000036	genome	Node15(Coccinellidae)	expansion	0.00464114	gene count:4			uncharacterized LOC123307262
OG0000036	genome	MBIPU	expansion	0.0330371	gene count:4			uncharacterized LOC123307262
OG0000037	genome	CSEPT	expansion	0.000360874	gene count:20			uncharacterized protein K02A2.6-like	uncharacterized LOC123685479, transcript variant X1
OG0000037	genome	HVIMA	contraction	0.000209985	gene count:0			uncharacterized protein K02A2.6-like	uncharacterized LOC123685479, transcript variant X1
OG0000037	genome	ABIPU	expansion	0.0176429	gene count:17			uncharacterized protein K02A2.6-like	uncharacterized LOC123685479, transcript variant X1
OG0000037	genome	Node19	contraction	0.000108978	gene count:2			uncharacterized protein K02A2.6-like	uncharacterized LOC123685479, transcript variant X1
OG0000037	genome	CIMPU	expansion	2.37e-06	gene count:16			uncharacterized protein K02A2.6-like	uncharacterized LOC123685479, transcript variant X1
OG0000037	genome	LDECE	contraction	0.00714081	gene count:0			uncharacterized protein K02A2.6-like	uncharacterized LOC123685479, transcript variant X1
OG0000037	genome	DVIRG	expansion	0.000402383	gene count:12			uncharacterized protein K02A2.6-like	uncharacterized LOC123685479, transcript variant X1
OG0000037	genome	Node22	expansion	0.0125078	gene count:12			uncharacterized protein K02A2.6-like	uncharacterized LOC123685479, transcript variant X1
OG0000037	genome	HAXYR	contraction	0.000807301	gene count:4			uncharacterized protein K02A2.6-like	uncharacterized LOC123685479, transcript variant X1
OG0000037	genome	SORYZ	expansion	2.29e-05	gene count:16			uncharacterized protein K02A2.6-like	uncharacterized LOC123685479, transcript variant X1
OG0000037	genome	DPOND	contraction	0.0228789	gene count:1			uncharacterized protein K02A2.6-like	uncharacterized LOC123685479, transcript variant X1
OG0000037	genome	Node20(Coccinellini)	expansion	0.007299	gene count:10			uncharacterized protein K02A2.6-like	uncharacterized LOC123685479, transcript variant X1
OG0000037	genome	NPUMI	contraction	0.0310856	gene count:1			uncharacterized protein K02A2.6-like	uncharacterized LOC123685479, transcript variant X1
OG0000037	genome	ATUMI	contraction	0.0484314	gene count:0			uncharacterized protein K02A2.6-like	uncharacterized LOC123685479, transcript variant X1
OG0000037	genome	TDICH	contraction	0.0383704	gene count:1			uncharacterized protein K02A2.6-like	uncharacterized LOC123685479, transcript variant X1
OG0000037	genome	OTAUR	expansion	5.34e-07	gene count:26			uncharacterized protein K02A2.6-like	uncharacterized LOC123685479, transcript variant X1
OG0000037	genome	MBIPU	expansion	2.69e-09	gene count:33			uncharacterized protein K02A2.6-like	uncharacterized LOC123685479, transcript variant X1
OG0000037	genome	PPYRA	expansion	4.38e-11	gene count:43			uncharacterized protein K02A2.6-like	uncharacterized LOC123685479, transcript variant X1
OG0000038	genome	MDISC	expansion	0.0196418	gene count:35			uncharacterized LOC123309666	uncharacterized LOC123673446
OG0000038	genome	CSEPT	expansion	0.00295372	gene count:37			uncharacterized LOC123309666	uncharacterized LOC123673446
OG0000038	genome	HVIMA	expansion	7.01e-16	gene count:99			uncharacterized LOC123309666	uncharacterized LOC123673446
OG0000038	genome	HVIGI	contraction	2.57e-31	gene count:49			uncharacterized LOC123309666	uncharacterized LOC123673446
OG0000038	genome	ABIPU	contraction	2.01e-05	gene count:15			uncharacterized LOC123309666	uncharacterized LOC123673446
OG0000038	genome	CIMPU	expansion	1.1e-21	gene count:143			uncharacterized LOC123309666	uncharacterized LOC123673446
OG0000038	genome	DVIRG	expansion	4.37e-08	gene count:18			uncharacterized LOC123309666	uncharacterized LOC123673446
OG0000038	genome	HAXYR	contraction	6.1e-16	gene count:4			uncharacterized LOC123309666	uncharacterized LOC123673446
OG0000038	genome	Node18(Epilachnini)	expansion	1.4e-14	gene count:87			uncharacterized LOC123309666	uncharacterized LOC123673446
OG0000038	genome	CMONT	expansion	4.24e-14	gene count:99			uncharacterized LOC123309666	uncharacterized LOC123673446
OG0000038	genome	DPOND	contraction	0.0261563	gene count:0			uncharacterized LOC123309666	uncharacterized LOC123673446
OG0000038	genome	Node20(Coccinellini)	contraction	0.000465776	gene count:27			uncharacterized LOC123309666	uncharacterized LOC123673446
OG0000038	genome	Node17	expansion	4.13e-10	gene count:48			uncharacterized LOC123309666	uncharacterized LOC123673446
OG0000038	genome	Node16	expansion	1.48e-12	gene count:38			uncharacterized LOC123309666	uncharacterized LOC123673446
OG0000038	genome	NPUMI	contraction	1.26e-07	gene count:3			uncharacterized LOC123309666	uncharacterized LOC123673446
OG0000038	genome	Node15(Coccinellidae)	expansion	2.31e-09	gene count:20			uncharacterized LOC123309666	uncharacterized LOC123673446
OG0000038	genome	OTAUR	expansion	0.000482604	gene count:10			uncharacterized LOC123309666	uncharacterized LOC123673446
OG0000038	genome	MBIPU	expansion	0.00781848	gene count:10			uncharacterized LOC123309666	uncharacterized LOC123673446
OG0000038	genome	PPYRA	expansion	1.59e-06	gene count:20			uncharacterized LOC123309666	uncharacterized LOC123673446
OG0000039	genome	ABIPU	expansion	0.00916318	gene count:3
OG0000039	genome	CIMPU	expansion	0.000710619	gene count:4
OG0000039	genome	CMONT	expansion	0.0012989	gene count:5
OG0000039	genome	OTAUR	expansion	0.0196281	gene count:4
OG0000039	genome	MBIPU	expansion	1.19e-11	gene count:30
OG0000040	genome	MDISC	expansion	1e-09	gene count:18			uncharacterized LOC123320825	uncharacterized LOC123681898
OG0000040	genome	CSEPT	contraction	0.0136407	gene count:2			uncharacterized LOC123320825	uncharacterized LOC123681898
OG0000040	genome	CIMPU	expansion	0.0224372	gene count:8			uncharacterized LOC123320825	uncharacterized LOC123681898
OG0000040	genome	HAXYR	contraction	0.00154185	gene count:1			uncharacterized LOC123320825	uncharacterized LOC123681898
OG0000040	genome	CMONT	expansion	0.00882702	gene count:10			uncharacterized LOC123320825	uncharacterized LOC123681898
OG0000040	genome	Node16	expansion	0.0237597	gene count:5			uncharacterized LOC123320825	uncharacterized LOC123681898
OG0000040	genome	NPUMI	contraction	0.0344007	gene count:0			uncharacterized LOC123320825	uncharacterized LOC123681898
OG0000040	genome	Node15(Coccinellidae)	expansion	0.0217431	gene count:3			uncharacterized LOC123320825	uncharacterized LOC123681898
OG0000041	genome	DVIRG	expansion	0.000934902	gene count:43		PF02958:Ecdysteroid kinase,percent=52.37	uncharacterized LOC123314725	uncharacterized LOC123677133
OG0000041	genome	Node11	expansion	0.0195953	gene count:24		PF02958:Ecdysteroid kinase,percent=52.37	uncharacterized LOC123314725	uncharacterized LOC123677133
OG0000041	genome	NPUMI	contraction	0.0105034	gene count:7		PF02958:Ecdysteroid kinase,percent=52.37	uncharacterized LOC123314725	uncharacterized LOC123677133
OG0000041	genome	TDICH	expansion	0.0284408	gene count:33		PF02958:Ecdysteroid kinase,percent=52.37	uncharacterized LOC123314725	uncharacterized LOC123677133
OG0000041	genome	Node5	expansion	0.0123659	gene count:22		PF02958:Ecdysteroid kinase,percent=52.37	uncharacterized LOC123314725	uncharacterized LOC123677133
OG0000041	genome	PPYRA	expansion	0.0474928	gene count:20		PF02958:Ecdysteroid kinase,percent=52.37	uncharacterized LOC123314725	uncharacterized LOC123677133
OG0000041	genome	Node3	expansion	0.0162063	gene count:13		PF02958:Ecdysteroid kinase,percent=52.37	uncharacterized LOC123314725	uncharacterized LOC123677133
OG0000041	genome	Node1	expansion	0.000802168	gene count:10		PF02958:Ecdysteroid kinase,percent=52.37	uncharacterized LOC123314725	uncharacterized LOC123677133
OG0000043	genome	MDISC	contraction	0.000111215	gene count:2		PF03564:Protein of unknown function (DUF1759),percent=50.8	uncharacterized LOC123312977	uncharacterized LOC123686593
OG0000043	genome	HVIMA	contraction	7.84e-05	gene count:3		PF03564:Protein of unknown function (DUF1759),percent=50.8	uncharacterized LOC123312977	uncharacterized LOC123686593
OG0000043	genome	ABIPU	expansion	0.0018257	gene count:15		PF03564:Protein of unknown function (DUF1759),percent=50.8	uncharacterized LOC123312977	uncharacterized LOC123686593
OG0000043	genome	Node19	contraction	0.0279837	gene count:6		PF03564:Protein of unknown function (DUF1759),percent=50.8	uncharacterized LOC123312977	uncharacterized LOC123686593
OG0000043	genome	CIMPU	expansion	0.00376183	gene count:14		PF03564:Protein of unknown function (DUF1759),percent=50.8	uncharacterized LOC123312977	uncharacterized LOC123686593
OG0000043	genome	LDECE	contraction	1.09e-07	gene count:2		PF03564:Protein of unknown function (DUF1759),percent=50.8	uncharacterized LOC123312977	uncharacterized LOC123686593
OG0000043	genome	DVIRG	expansion	8.28e-57	gene count:142		PF03564:Protein of unknown function (DUF1759),percent=50.8	uncharacterized LOC123312977	uncharacterized LOC123686593
OG0000043	genome	HAXYR	expansion	0.00253409	gene count:15		PF03564:Protein of unknown function (DUF1759),percent=50.8	uncharacterized LOC123312977	uncharacterized LOC123686593
OG0000043	genome	CMONT	expansion	0.0145129	gene count:15		PF03564:Protein of unknown function (DUF1759),percent=50.8	uncharacterized LOC123312977	uncharacterized LOC123686593
OG0000043	genome	SORYZ	expansion	2.57e-06	gene count:23		PF03564:Protein of unknown function (DUF1759),percent=50.8	uncharacterized LOC123312977	uncharacterized LOC123686593
OG0000043	genome	DPOND	contraction	1.87e-05	gene count:0		PF03564:Protein of unknown function (DUF1759),percent=50.8	uncharacterized LOC123312977	uncharacterized LOC123686593
OG0000043	genome	Node12	expansion	0.000580317	gene count:17		PF03564:Protein of unknown function (DUF1759),percent=50.8	uncharacterized LOC123312977	uncharacterized LOC123686593
OG0000043	genome	AGLAB	contraction	0.0473839	gene count:5		PF03564:Protein of unknown function (DUF1759),percent=50.8	uncharacterized LOC123312977	uncharacterized LOC123686593
OG0000043	genome	Node11	expansion	0.0400576	gene count:11		PF03564:Protein of unknown function (DUF1759),percent=50.8	uncharacterized LOC123312977	uncharacterized LOC123686593
OG0000043	genome	NPUMI	contraction	0.034376	gene count:3		PF03564:Protein of unknown function (DUF1759),percent=50.8	uncharacterized LOC123312977	uncharacterized LOC123686593
OG0000043	genome	ATUMI	contraction	0.00295161	gene count:0		PF03564:Protein of unknown function (DUF1759),percent=50.8	uncharacterized LOC123312977	uncharacterized LOC123686593
OG0000043	genome	TDICH	contraction	0.00299171	gene count:0		PF03564:Protein of unknown function (DUF1759),percent=50.8	uncharacterized LOC123312977	uncharacterized LOC123686593
OG0000043	genome	OTAUR	expansion	6.43e-06	gene count:23		PF03564:Protein of unknown function (DUF1759),percent=50.8	uncharacterized LOC123312977	uncharacterized LOC123686593
OG0000043	genome	MBIPU	expansion	0.0339921	gene count:14		PF03564:Protein of unknown function (DUF1759),percent=50.8	uncharacterized LOC123312977	uncharacterized LOC123686593
OG0000043	genome	PPYRA	expansion	0.000385004	gene count:21		PF03564:Protein of unknown function (DUF1759),percent=50.8	uncharacterized LOC123312977	uncharacterized LOC123686593
OG0000044	genome	MDISC	expansion	0.00228613	gene count:22	P450	PF00067:Cytochrome P450,percent=80.82	uncharacterized LOC123322677	cytochrome P450 9e2-like
OG0000044	genome	CSEPT	contraction	0.0149337	gene count:10	P450	PF00067:Cytochrome P450,percent=80.82	uncharacterized LOC123322677	cytochrome P450 9e2-like
OG0000044	genome	HVIMA	contraction	2.15e-05	gene count:16	P450	PF00067:Cytochrome P450,percent=80.82	uncharacterized LOC123322677	cytochrome P450 9e2-like
OG0000044	genome	HVIGI	expansion	7.09e-15	gene count:34	P450	PF00067:Cytochrome P450,percent=80.82	uncharacterized LOC123322677	cytochrome P450 9e2-like
OG0000044	genome	DVIRG	expansion	0.0224398	gene count:24	P450	PF00067:Cytochrome P450,percent=80.82	uncharacterized LOC123322677	cytochrome P450 9e2-like
OG0000044	genome	NVESP	expansion	1.38e-08	gene count:49	P450	PF00067:Cytochrome P450,percent=80.82	uncharacterized LOC123322677	cytochrome P450 9e2-like
OG0000044	genome	PPYRA	expansion	2.95e-06	gene count:37	P450	PF00067:Cytochrome P450,percent=80.82	uncharacterized LOC123322677	cytochrome P450 9e2-like
OG0000045	genome	MDISC	expansion	2.63e-05	gene count:42			uncharacterized LOC123322351	uncharacterized LOC123672817
OG0000045	genome	CSEPT	contraction	5.83e-20	gene count:3			uncharacterized LOC123322351	uncharacterized LOC123672817
OG0000045	genome	HVIMA	expansion	1.13e-08	gene count:51			uncharacterized LOC123322351	uncharacterized LOC123672817
OG0000045	genome	HVIGI	contraction	7.56e-21	gene count:23			uncharacterized LOC123322351	uncharacterized LOC123672817
OG0000045	genome	ABIPU	expansion	7.29e-14	gene count:58			uncharacterized LOC123322351	uncharacterized LOC123672817
OG0000045	genome	CIMPU	expansion	1.27e-06	gene count:66			uncharacterized LOC123322351	uncharacterized LOC123672817
OG0000045	genome	HAXYR	contraction	5.14e-19	gene count:2			uncharacterized LOC123322351	uncharacterized LOC123672817
OG0000045	genome	Node18(Epilachnini)	expansion	0.00664381	gene count:47			uncharacterized LOC123322351	uncharacterized LOC123672817
OG0000045	genome	CMONT	expansion	9.06e-24	gene count:105			uncharacterized LOC123322351	uncharacterized LOC123672817
OG0000045	genome	Node17	expansion	0.000112517	gene count:37			uncharacterized LOC123322351	uncharacterized LOC123672817
OG0000045	genome	Node16	expansion	7.66e-10	gene count:32			uncharacterized LOC123322351	uncharacterized LOC123672817
OG0000045	genome	NPUMI	contraction	1.25e-10	gene count:0			uncharacterized LOC123322351	uncharacterized LOC123672817
OG0000045	genome	Node15(Coccinellidae)	expansion	4.21e-05	gene count:18			uncharacterized LOC123322351	uncharacterized LOC123672817
OG0000045	genome	Node14	expansion	0.00388958	gene count:7			uncharacterized LOC123322351	uncharacterized LOC123672817
OG0000045	genome	MBIPU	expansion	6.24e-12	gene count:41			uncharacterized LOC123322351	uncharacterized LOC123672817
OG0000045	genome	Node6	expansion	0.000470557	gene count:4			uncharacterized LOC123322351	uncharacterized LOC123672817
OG0000046	genome	ATUMI	loss	0.00295161 for contraction	gene count:0			uncharacterized LOC123315056	uncharacterized LOC123672266
OG0000046	genome	MDISC	expansion	0.000249858	gene count:24			uncharacterized LOC123315056	uncharacterized LOC123672266
OG0000046	genome	HVIGI	contraction	6.03e-07	gene count:1			uncharacterized LOC123315056	uncharacterized LOC123672266
OG0000046	genome	ABIPU	expansion	0.0317116	gene count:20			uncharacterized LOC123315056	uncharacterized LOC123672266
OG0000046	genome	Node19	contraction	0.00526383	gene count:5			uncharacterized LOC123315056	uncharacterized LOC123672266
OG0000046	genome	LDECE	contraction	0.00167226	gene count:2			uncharacterized LOC123315056	uncharacterized LOC123672266
OG0000046	genome	DVIRG	expansion	5.36e-08	gene count:29			uncharacterized LOC123315056	uncharacterized LOC123672266
OG0000046	genome	HAXYR	contraction	0.00620032	gene count:8			uncharacterized LOC123315056	uncharacterized LOC123672266
OG0000046	genome	Node20(Coccinellini)	expansion	0.0284056	gene count:14			uncharacterized LOC123315056	uncharacterized LOC123672266
OG0000046	genome	PPYRA	expansion	0.00155163	gene count:22			uncharacterized LOC123315056	uncharacterized LOC123672266
OG0000046	genome	NINGE	expansion	3.59e-06	gene count:33			uncharacterized LOC123315056	uncharacterized LOC123672266
OG0000048	genome	DVIRG	expansion	0.00858151	gene count:32	ABC	PF00664:ABC transporter transmembrane region,percent=96.64;PF00005:ABC transporter,percent=93.6	probable multidrug resistance-associated protein lethal(2)03659	probable multidrug resistance-associated protein lethal(2)03659, transcript variant X1
OG0000048	genome	TCAST	expansion	0.0339908	gene count:24	ABC	PF00664:ABC transporter transmembrane region,percent=96.64;PF00005:ABC transporter,percent=93.6	probable multidrug resistance-associated protein lethal(2)03659	probable multidrug resistance-associated protein lethal(2)03659, transcript variant X1
OG0000048	genome	PPYRA	expansion	4.75e-07	gene count:44	ABC	PF00664:ABC transporter transmembrane region,percent=96.64;PF00005:ABC transporter,percent=93.6	probable multidrug resistance-associated protein lethal(2)03659	probable multidrug resistance-associated protein lethal(2)03659, transcript variant X1
OG0000048	genome	Node1	expansion	0.019906	gene count:10	ABC	PF00664:ABC transporter transmembrane region,percent=96.64;PF00005:ABC transporter,percent=93.6	probable multidrug resistance-associated protein lethal(2)03659	probable multidrug resistance-associated protein lethal(2)03659, transcript variant X1
OG0000049	genome	HVIMA	contraction	0.00114246	gene count:11			piggyBac transposable element-derived protein 4-like	piggyBac transposable element-derived protein 4-like
OG0000049	genome	ABIPU	contraction	0.0092339	gene count:1			piggyBac transposable element-derived protein 4-like	piggyBac transposable element-derived protein 4-like
OG0000049	genome	Node19	contraction	0.012452	gene count:14			piggyBac transposable element-derived protein 4-like	piggyBac transposable element-derived protein 4-like
OG0000049	genome	CIMPU	expansion	7.43e-09	gene count:36			piggyBac transposable element-derived protein 4-like	piggyBac transposable element-derived protein 4-like
OG0000049	genome	LDECE	expansion	2.87e-07	gene count:29			piggyBac transposable element-derived protein 4-like	piggyBac transposable element-derived protein 4-like
OG0000049	genome	HAXYR	expansion	0.042205	gene count:8			piggyBac transposable element-derived protein 4-like	piggyBac transposable element-derived protein 4-like
OG0000049	genome	Node18(Epilachnini)	expansion	0.00813357	gene count:19			piggyBac transposable element-derived protein 4-like	piggyBac transposable element-derived protein 4-like
OG0000049	genome	CMONT	expansion	1.49e-05	gene count:28			piggyBac transposable element-derived protein 4-like	piggyBac transposable element-derived protein 4-like
OG0000049	genome	SORYZ	expansion	2.57e-06	gene count:23			piggyBac transposable element-derived protein 4-like	piggyBac transposable element-derived protein 4-like
OG0000049	genome	DPOND	contraction	0.000367041	gene count:1			piggyBac transposable element-derived protein 4-like	piggyBac transposable element-derived protein 4-like
OG0000049	genome	Node20(Coccinellini)	contraction	0.000465052	gene count:5			piggyBac transposable element-derived protein 4-like	piggyBac transposable element-derived protein 4-like
OG0000049	genome	Node17	expansion	0.0145363	gene count:13			piggyBac transposable element-derived protein 4-like	piggyBac transposable element-derived protein 4-like
OG0000049	genome	ATUMI	contraction	0.00295161	gene count:0			piggyBac transposable element-derived protein 4-like	piggyBac transposable element-derived protein 4-like
OG0000049	genome	DHELO	contraction	0.023399	gene count:1			piggyBac transposable element-derived protein 4-like	piggyBac transposable element-derived protein 4-like
OG0000049	genome	TCAST	contraction	0.00475938	gene count:0			piggyBac transposable element-derived protein 4-like	piggyBac transposable element-derived protein 4-like
OG0000049	genome	TDICH	contraction	0.000871345	gene count:2			piggyBac transposable element-derived protein 4-like	piggyBac transposable element-derived protein 4-like
OG0000049	genome	OTAUR	expansion	9.98e-16	gene count:62			piggyBac transposable element-derived protein 4-like	piggyBac transposable element-derived protein 4-like
OG0000049	genome	MBIPU	expansion	6.83e-09	gene count:39			piggyBac transposable element-derived protein 4-like	piggyBac transposable element-derived protein 4-like
OG0000049	genome	Node5	expansion	0.0114626	gene count:12			piggyBac transposable element-derived protein 4-like	piggyBac transposable element-derived protein 4-like
OG0000049	genome	PPYRA	expansion	2.85e-07	gene count:39			piggyBac transposable element-derived protein 4-like	piggyBac transposable element-derived protein 4-like
OG0000050	genome	HVIMA	contraction	0.00357534	gene count:18	P450	PF00067:Cytochrome P450,percent=77.73	cytochrome P450 6k1-like, transcript variant X1	uncharacterized LOC123671014
OG0000050	genome	HVIGI	expansion	0.00884435	gene count:24	P450	PF00067:Cytochrome P450,percent=77.73	cytochrome P450 6k1-like, transcript variant X1	uncharacterized LOC123671014
OG0000050	genome	CIMPU	expansion	0.0423715	gene count:26	P450	PF00067:Cytochrome P450,percent=77.73	cytochrome P450 6k1-like, transcript variant X1	uncharacterized LOC123671014
OG0000050	genome	LDECE	contraction	0.00716258	gene count:9	P450	PF00067:Cytochrome P450,percent=77.73	cytochrome P450 6k1-like, transcript variant X1	uncharacterized LOC123671014
OG0000050	genome	Node18(Epilachnini)	expansion	0.00316907	gene count:21	P450	PF00067:Cytochrome P450,percent=77.73	cytochrome P450 6k1-like, transcript variant X1	uncharacterized LOC123671014
OG0000050	genome	DPOND	contraction	0.0374017	gene count:11	P450	PF00067:Cytochrome P450,percent=77.73	cytochrome P450 6k1-like, transcript variant X1	uncharacterized LOC123671014
OG0000050	genome	AGLAB	expansion	0.000280399	gene count:38	P450	PF00067:Cytochrome P450,percent=77.73	cytochrome P450 6k1-like, transcript variant X1	uncharacterized LOC123671014
OG0000050	genome	TCAST	expansion	0.0234277	gene count:30	P450	PF00067:Cytochrome P450,percent=77.73	cytochrome P450 6k1-like, transcript variant X1	uncharacterized LOC123671014
OG0000050	genome	TDICH	expansion	5.19e-05	gene count:43	P450	PF00067:Cytochrome P450,percent=77.73	cytochrome P450 6k1-like, transcript variant X1	uncharacterized LOC123671014
OG0000050	genome	MBIPU	expansion	0.00353314	gene count:34	P450	PF00067:Cytochrome P450,percent=77.73	cytochrome P450 6k1-like, transcript variant X1	uncharacterized LOC123671014
OG0000050	genome	Node5	expansion	0.00782738	gene count:20	P450	PF00067:Cytochrome P450,percent=77.73	cytochrome P450 6k1-like, transcript variant X1	uncharacterized LOC123671014
OG0000050	genome	NVESP	contraction	0.00312559	gene count:2	P450	PF00067:Cytochrome P450,percent=77.73	cytochrome P450 6k1-like, transcript variant X1	uncharacterized LOC123671014
OG0000050	genome	Node6	expansion	0.0305625	gene count:17	P450	PF00067:Cytochrome P450,percent=77.73	cytochrome P450 6k1-like, transcript variant X1	uncharacterized LOC123671014
OG0000050	genome	PPYRA	expansion	0.00127849	gene count:31	P450	PF00067:Cytochrome P450,percent=77.73	cytochrome P450 6k1-like, transcript variant X1	uncharacterized LOC123671014
OG0000050	genome	Node1	expansion	0.00116644	gene count:11	P450	PF00067:Cytochrome P450,percent=77.73	cytochrome P450 6k1-like, transcript variant X1	uncharacterized LOC123671014
OG0000050	genome	NINGE	expansion	0.00108234	gene count:24	P450	PF00067:Cytochrome P450,percent=77.73	cytochrome P450 6k1-like, transcript variant X1	uncharacterized LOC123671014
OG0000051	genome	Node19	contraction	2.17e-09	gene count:7			uncharacterized LOC123322810	uncharacterized LOC123685338
OG0000051	genome	CIMPU	expansion	3.37e-31	gene count:67			uncharacterized LOC123322810	uncharacterized LOC123685338
OG0000051	genome	LDECE	contraction	0.0299172	gene count:0			uncharacterized LOC123322810	uncharacterized LOC123685338
OG0000051	genome	Node18(Epilachnini)	expansion	0.0103082	gene count:20			uncharacterized LOC123322810	uncharacterized LOC123685338
OG0000051	genome	CMONT	expansion	5.4e-05	gene count:28			uncharacterized LOC123322810	uncharacterized LOC123685338
OG0000051	genome	SORYZ	expansion	0.0114691	gene count:20			uncharacterized LOC123322810	uncharacterized LOC123685338
OG0000051	genome	AGLAB	contraction	0.0481004	gene count:0			uncharacterized LOC123322810	uncharacterized LOC123685338
OG0000051	genome	Node20(Coccinellini)	contraction	0.0242229	gene count:8			uncharacterized LOC123322810	uncharacterized LOC123685338
OG0000051	genome	Node17	expansion	0.0169871	gene count:14			uncharacterized LOC123322810	uncharacterized LOC123685338
OG0000051	genome	Node13	expansion	0.000499792	gene count:12			uncharacterized LOC123322810	uncharacterized LOC123685338
OG0000051	genome	Node11	contraction	0.0443972	gene count:3			uncharacterized LOC123322810	uncharacterized LOC123685338
OG0000051	genome	NPUMI	contraction	0.00591352	gene count:3			uncharacterized LOC123322810	uncharacterized LOC123685338
OG0000051	genome	ATUMI	contraction	0.0187075	gene count:0			uncharacterized LOC123322810	uncharacterized LOC123685338
OG0000051	genome	DHELO	expansion	1.27e-06	gene count:31			uncharacterized LOC123322810	uncharacterized LOC123685338
OG0000051	genome	TCAST	contraction	0.0254181	gene count:0			uncharacterized LOC123322810	uncharacterized LOC123685338
OG0000051	genome	Node14	expansion	0.00694609	gene count:8			uncharacterized LOC123322810	uncharacterized LOC123685338
OG0000051	genome	MBIPU	expansion	3.03e-07	gene count:29			uncharacterized LOC123322810	uncharacterized LOC123685338
OG0000051	genome	Node6	expansion	4.63e-05	gene count:5			uncharacterized LOC123322810	uncharacterized LOC123685338
OG0000052	genome	MDISC	contraction	0.000365443	gene count:4			uncharacterized LOC123307240	uncharacterized LOC123686580
OG0000052	genome	CSEPT	expansion	5.81e-05	gene count:19			uncharacterized LOC123307240	uncharacterized LOC123686580
OG0000052	genome	HAXYR	expansion	5.55e-07	gene count:23			uncharacterized LOC123307240	uncharacterized LOC123686580
OG0000052	genome	DPOND	contraction	0.00136192	gene count:0			uncharacterized LOC123307240	uncharacterized LOC123686580
OG0000052	genome	AGLAB	expansion	0.0025841	gene count:21			uncharacterized LOC123307240	uncharacterized LOC123686580
OG0000052	genome	Node11	expansion	0.00308885	gene count:10			uncharacterized LOC123307240	uncharacterized LOC123686580
OG0000052	genome	NPUMI	contraction	0.000617263	gene count:0			uncharacterized LOC123307240	uncharacterized LOC123686580
OG0000052	genome	MBIPU	expansion	0.000141145	gene count:20			uncharacterized LOC123307240	uncharacterized LOC123686580
OG0000052	genome	Node6	expansion	0.0465656	gene count:5			uncharacterized LOC123307240	uncharacterized LOC123686580
OG0000052	genome	PPYRA	expansion	1.54e-08	gene count:32			uncharacterized LOC123307240	uncharacterized LOC123686580
OG0000053	genome	MDISC	contraction	0.0141749	gene count:22			uncharacterized LOC123321535, transcript variant X2	uncharacterized LOC123673862, transcript variant X1
OG0000053	genome	CSEPT	expansion	4.42e-13	gene count:57			uncharacterized LOC123321535, transcript variant X2	uncharacterized LOC123673862, transcript variant X1
OG0000053	genome	ABIPU	expansion	0.01171	gene count:37			uncharacterized LOC123321535, transcript variant X2	uncharacterized LOC123673862, transcript variant X1
OG0000053	genome	Node19	contraction	8.39e-18	gene count:1			uncharacterized LOC123321535, transcript variant X2	uncharacterized LOC123673862, transcript variant X1
OG0000053	genome	CIMPU	expansion	3.51e-43	gene count:80			uncharacterized LOC123321535, transcript variant X2	uncharacterized LOC123673862, transcript variant X1
OG0000053	genome	LDECE	contraction	0.000372683	gene count:6			uncharacterized LOC123321535, transcript variant X2	uncharacterized LOC123673862, transcript variant X1
OG0000053	genome	DVIRG	expansion	4.68e-34	gene count:98			uncharacterized LOC123321535, transcript variant X2	uncharacterized LOC123673862, transcript variant X1
OG0000053	genome	Node18(Epilachnini)	expansion	0.0315178	gene count:19			uncharacterized LOC123321535, transcript variant X2	uncharacterized LOC123673862, transcript variant X1
OG0000053	genome	CMONT	contraction	0.000599175	gene count:5			uncharacterized LOC123321535, transcript variant X2	uncharacterized LOC123673862, transcript variant X1
OG0000053	genome	Node12	expansion	0.00420836	gene count:17			uncharacterized LOC123321535, transcript variant X2	uncharacterized LOC123673862, transcript variant X1
OG0000053	genome	Node20(Coccinellini)	expansion	6.2e-07	gene count:27			uncharacterized LOC123321535, transcript variant X2	uncharacterized LOC123673862, transcript variant X1
OG0000053	genome	Node16	expansion	0.000489732	gene count:14			uncharacterized LOC123321535, transcript variant X2	uncharacterized LOC123673862, transcript variant X1
OG0000053	genome	NPUMI	contraction	0.000364911	gene count:1			uncharacterized LOC123321535, transcript variant X2	uncharacterized LOC123673862, transcript variant X1
OG0000053	genome	ATUMI	contraction	0.0200182	gene count:1			uncharacterized LOC123321535, transcript variant X2	uncharacterized LOC123673862, transcript variant X1
OG0000053	genome	Node6	expansion	0.00443414	gene count:6			uncharacterized LOC123321535, transcript variant X2	uncharacterized LOC123673862, transcript variant X1
OG0000053	genome	PPYRA	expansion	0.00508653	gene count:11			uncharacterized LOC123321535, transcript variant X2	uncharacterized LOC123673862, transcript variant X1
OG0000054	genome	ABIPU	expansion	0.00404012	gene count:5			uncharacterized LOC123309270
OG0000054	genome	Node19	contraction	0.00752925	gene count:0			uncharacterized LOC123309270
OG0000054	genome	CIMPU	expansion	5.85e-06	gene count:8			uncharacterized LOC123309270
OG0000054	genome	HAXYR	contraction	0.0192633	gene count:0			uncharacterized LOC123309270
OG0000054	genome	Node16	expansion	0.0337639	gene count:2			uncharacterized LOC123309270
OG0000054	genome	MBIPU	expansion	4.24e-17	gene count:45			uncharacterized LOC123309270
OG0000055	genome	CSEPT	contraction	0.000193775	gene count:1			uncharacterized LOC123309030	uncharacterized LOC123675431
OG0000055	genome	ABIPU	expansion	3.48e-08	gene count:18			uncharacterized LOC123309030	uncharacterized LOC123675431
OG0000055	genome	CIMPU	expansion	1.77e-06	gene count:37			uncharacterized LOC123309030	uncharacterized LOC123675431
OG0000055	genome	DVIRG	contraction	0.0299172	gene count:0			uncharacterized LOC123309030	uncharacterized LOC123675431
OG0000055	genome	HAXYR	contraction	0.000419269	gene count:1			uncharacterized LOC123309030	uncharacterized LOC123675431
OG0000055	genome	Node18(Epilachnini)	expansion	1.41e-05	gene count:23			uncharacterized LOC123309030	uncharacterized LOC123675431
OG0000055	genome	CMONT	expansion	0.00261083	gene count:21			uncharacterized LOC123309030	uncharacterized LOC123675431
OG0000055	genome	Node20(Coccinellini)	contraction	0.0149161	gene count:6			uncharacterized LOC123309030	uncharacterized LOC123675431
OG0000055	genome	Node17	expansion	0.0122292	gene count:12			uncharacterized LOC123309030	uncharacterized LOC123675431
OG0000055	genome	Node16	expansion	0.0140588	gene count:10			uncharacterized LOC123309030	uncharacterized LOC123675431
OG0000055	genome	NPUMI	contraction	0.0244997	gene count:2			uncharacterized LOC123309030	uncharacterized LOC123675431
OG0000055	genome	MBIPU	expansion	5.98e-10	gene count:35			uncharacterized LOC123309030	uncharacterized LOC123675431
OG0000055	genome	Node6	expansion	0.0222051	gene count:4			uncharacterized LOC123309030	uncharacterized LOC123675431
OG0000055	genome	NINGE	expansion	0.00726186	gene count:9			uncharacterized LOC123309030	uncharacterized LOC123675431
OG0000056	genome	MDISC	expansion	0.000311701	gene count:50			uncharacterized LOC123314918	uncharacterized LOC123682015, transcript variant X3
OG0000056	genome	CSEPT	contraction	1.05e-25	gene count:4			uncharacterized LOC123314918	uncharacterized LOC123682015, transcript variant X3
OG0000056	genome	HVIMA	expansion	7.47e-06	gene count:81			uncharacterized LOC123314918	uncharacterized LOC123682015, transcript variant X3
OG0000056	genome	ABIPU	expansion	7.15e-60	gene count:140			uncharacterized LOC123314918	uncharacterized LOC123682015, transcript variant X3
OG0000056	genome	Node19	expansion	0.000522218	gene count:72			uncharacterized LOC123314918	uncharacterized LOC123682015, transcript variant X3
OG0000056	genome	Node22	expansion	0.0149716	gene count:38			uncharacterized LOC123314918	uncharacterized LOC123682015, transcript variant X3
OG0000056	genome	HAXYR	contraction	1.95e-10	gene count:14			uncharacterized LOC123314918	uncharacterized LOC123682015, transcript variant X3
OG0000056	genome	Node18(Epilachnini)	expansion	5.29e-10	gene count:59			uncharacterized LOC123314918	uncharacterized LOC123682015, transcript variant X3
OG0000056	genome	Node16	expansion	4.43e-11	gene count:31			uncharacterized LOC123314918	uncharacterized LOC123682015, transcript variant X3
OG0000056	genome	NPUMI	contraction	7.88e-07	gene count:2			uncharacterized LOC123314918	uncharacterized LOC123682015, transcript variant X3
OG0000056	genome	Node15(Coccinellidae)	expansion	1.88e-09	gene count:16			uncharacterized LOC123314918	uncharacterized LOC123682015, transcript variant X3
OG0000056	genome	Node14	expansion	0.0354676	gene count:2			uncharacterized LOC123314918	uncharacterized LOC123682015, transcript variant X3
OG0000056	genome	MBIPU	expansion	0.0143147	gene count:5			uncharacterized LOC123314918	uncharacterized LOC123682015, transcript variant X3
OG0000057	genome	ABIPU	contraction	0.00531249	gene count:5			E3 SUMO-protein ligase ZBED1-like	zinc finger BED domain-containing protein 4-like
OG0000057	genome	LDECE	contraction	0.00660837	gene count:4			E3 SUMO-protein ligase ZBED1-like	zinc finger BED domain-containing protein 4-like
OG0000057	genome	DVIRG	expansion	3.88e-06	gene count:28			E3 SUMO-protein ligase ZBED1-like	zinc finger BED domain-containing protein 4-like
OG0000057	genome	CMONT	expansion	1.87e-06	gene count:30			E3 SUMO-protein ligase ZBED1-like	zinc finger BED domain-containing protein 4-like
OG0000057	genome	SORYZ	expansion	7.4e-10	gene count:39			E3 SUMO-protein ligase ZBED1-like	zinc finger BED domain-containing protein 4-like
OG0000057	genome	DPOND	contraction	0.00978613	gene count:6			E3 SUMO-protein ligase ZBED1-like	zinc finger BED domain-containing protein 4-like
OG0000057	genome	NPUMI	contraction	0.0246799	gene count:4			E3 SUMO-protein ligase ZBED1-like	zinc finger BED domain-containing protein 4-like
OG0000057	genome	ATUMI	contraction	0.000734062	gene count:0			E3 SUMO-protein ligase ZBED1-like	zinc finger BED domain-containing protein 4-like
OG0000057	genome	TDICH	contraction	0.0138887	gene count:0			E3 SUMO-protein ligase ZBED1-like	zinc finger BED domain-containing protein 4-like
OG0000057	genome	OTAUR	expansion	1.54e-08	gene count:28			E3 SUMO-protein ligase ZBED1-like	zinc finger BED domain-containing protein 4-like
OG0000057	genome	MBIPU	expansion	5.87e-08	gene count:38			E3 SUMO-protein ligase ZBED1-like	zinc finger BED domain-containing protein 4-like
OG0000057	genome	Node6	expansion	0.0010978	gene count:8			E3 SUMO-protein ligase ZBED1-like	zinc finger BED domain-containing protein 4-like
OG0000058	genome	HVIMA	contraction	0.000723885	gene count:9			protein ZBED8-like	zinc finger BED domain-containing protein 5-like
OG0000058	genome	ABIPU	contraction	0.00475679	gene count:2			protein ZBED8-like	zinc finger BED domain-containing protein 5-like
OG0000058	genome	CIMPU	expansion	0.0120048	gene count:18			protein ZBED8-like	zinc finger BED domain-containing protein 5-like
OG0000058	genome	DVIRG	expansion	1.52e-15	gene count:63			protein ZBED8-like	zinc finger BED domain-containing protein 5-like
OG0000058	genome	HAXYR	expansion	0.00458288	gene count:12			protein ZBED8-like	zinc finger BED domain-containing protein 5-like
OG0000058	genome	Node18(Epilachnini)	expansion	0.0352634	gene count:13			protein ZBED8-like	zinc finger BED domain-containing protein 5-like
OG0000058	genome	CMONT	expansion	0.040026	gene count:14			protein ZBED8-like	zinc finger BED domain-containing protein 5-like
OG0000058	genome	SORYZ	expansion	1.69e-05	gene count:23			protein ZBED8-like	zinc finger BED domain-containing protein 5-like
OG0000058	genome	DPOND	contraction	4.55e-06	gene count:0			protein ZBED8-like	zinc finger BED domain-containing protein 5-like
OG0000058	genome	Node12	expansion	0.00697979	gene count:19			protein ZBED8-like	zinc finger BED domain-containing protein 5-like
OG0000058	genome	Node11	expansion	0.00181274	gene count:14			protein ZBED8-like	zinc finger BED domain-containing protein 5-like
OG0000058	genome	NPUMI	contraction	0.00250743	gene count:1			protein ZBED8-like	zinc finger BED domain-containing protein 5-like
OG0000058	genome	ATUMI	contraction	0.00295161	gene count:0			protein ZBED8-like	zinc finger BED domain-containing protein 5-like
OG0000058	genome	TDICH	contraction	0.000831061	gene count:1			protein ZBED8-like	zinc finger BED domain-containing protein 5-like
OG0000058	genome	OTAUR	expansion	3.24e-16	gene count:59			protein ZBED8-like	zinc finger BED domain-containing protein 5-like
OG0000058	genome	Node5	expansion	0.0281767	gene count:10			protein ZBED8-like	zinc finger BED domain-containing protein 5-like
OG0000059	genome	MDISC	expansion	0.024912	gene count:13			uncharacterized LOC123313925	uncharacterized LOC123686557
OG0000059	genome	ABIPU	contraction	0.00368908	gene count:4			uncharacterized LOC123313925	uncharacterized LOC123686557
OG0000059	genome	LDECE	expansion	0.0146896	gene count:16			uncharacterized LOC123313925	uncharacterized LOC123686557
OG0000059	genome	DVIRG	contraction	0.000249334	gene count:1			uncharacterized LOC123313925	uncharacterized LOC123686557
OG0000059	genome	Node18(Epilachnini)	expansion	0.0372506	gene count:20			uncharacterized LOC123313925	uncharacterized LOC123686557
OG0000059	genome	CMONT	expansion	8.88e-08	gene count:36			uncharacterized LOC123313925	uncharacterized LOC123686557
OG0000059	genome	SORYZ	expansion	1.79e-17	gene count:55			uncharacterized LOC123313925	uncharacterized LOC123686557
OG0000059	genome	DPOND	contraction	3.12e-08	gene count:0			uncharacterized LOC123313925	uncharacterized LOC123686557
OG0000059	genome	Node20(Coccinellini)	contraction	0.0103359	gene count:9			uncharacterized LOC123313925	uncharacterized LOC123686557
OG0000059	genome	NPUMI	contraction	0.000103705	gene count:2			uncharacterized LOC123313925	uncharacterized LOC123686557
OG0000059	genome	ATUMI	contraction	0.000120817	gene count:0			uncharacterized LOC123313925	uncharacterized LOC123686557
OG0000059	genome	TCAST	contraction	0.001163	gene count:1			uncharacterized LOC123313925	uncharacterized LOC123686557
OG0000059	genome	MBIPU	expansion	3.43e-68	gene count:236			uncharacterized LOC123313925	uncharacterized LOC123686557
OG0000059	genome	NVESP	expansion	0.0173352	gene count:17			uncharacterized LOC123313925	uncharacterized LOC123686557
OG0000059	genome	Node6	expansion	0.00147346	gene count:13			uncharacterized LOC123313925	uncharacterized LOC123686557
OG0000060	genome	MDISC	expansion	1.95e-11	gene count:57			uncharacterized LOC123311353	uncharacterized LOC123673076
OG0000060	genome	CSEPT	contraction	1.15e-10	gene count:12			uncharacterized LOC123311353	uncharacterized LOC123673076
OG0000060	genome	HVIGI	contraction	3.33e-05	gene count:18			uncharacterized LOC123311353	uncharacterized LOC123673076
OG0000060	genome	ABIPU	expansion	0.00017513	gene count:44			uncharacterized LOC123311353	uncharacterized LOC123673076
OG0000060	genome	CIMPU	expansion	0.00413641	gene count:35			uncharacterized LOC123311353	uncharacterized LOC123673076
OG0000060	genome	LDECE	contraction	0.000112734	gene count:0			uncharacterized LOC123311353	uncharacterized LOC123673076
OG0000060	genome	DVIRG	expansion	1.57e-24	gene count:58			uncharacterized LOC123311353	uncharacterized LOC123673076
OG0000060	genome	CMONT	expansion	7.67e-08	gene count:52			uncharacterized LOC123311353	uncharacterized LOC123673076
OG0000060	genome	Node11	expansion	0.0425385	gene count:5			uncharacterized LOC123311353	uncharacterized LOC123673076
OG0000060	genome	Node16	expansion	3.25e-09	gene count:25			uncharacterized LOC123311353	uncharacterized LOC123673076
OG0000060	genome	NPUMI	contraction	7.37e-08	gene count:0			uncharacterized LOC123311353	uncharacterized LOC123673076
OG0000060	genome	Node15(Coccinellidae)	expansion	2.83e-05	gene count:13			uncharacterized LOC123311353	uncharacterized LOC123673076
OG0000060	genome	MBIPU	expansion	1.34e-05	gene count:19			uncharacterized LOC123311353	uncharacterized LOC123673076
OG0000062	genome	MDISC	expansion	1.46e-19	gene count:85			uncharacterized LOC123317918	uncharacterized LOC123673374
OG0000062	genome	CSEPT	contraction	3.44e-30	gene count:4			uncharacterized LOC123317918	uncharacterized LOC123673374
OG0000062	genome	HVIMA	expansion	0.0470555	gene count:48			uncharacterized LOC123317918	uncharacterized LOC123673374
OG0000062	genome	HVIGI	contraction	7.9e-08	gene count:36			uncharacterized LOC123317918	uncharacterized LOC123673374
OG0000062	genome	ABIPU	expansion	9.75e-25	gene count:95			uncharacterized LOC123317918	uncharacterized LOC123673374
OG0000062	genome	Node19	contraction	0.00156922	gene count:45			uncharacterized LOC123317918	uncharacterized LOC123673374
OG0000062	genome	CIMPU	expansion	1.56e-15	gene count:94			uncharacterized LOC123317918	uncharacterized LOC123673374
OG0000062	genome	Node22	expansion	0.019134	gene count:42			uncharacterized LOC123317918	uncharacterized LOC123673374
OG0000062	genome	HAXYR	contraction	1.04e-28	gene count:2			uncharacterized LOC123317918	uncharacterized LOC123673374
OG0000062	genome	Node18(Epilachnini)	expansion	0.000206557	gene count:56			uncharacterized LOC123317918	uncharacterized LOC123673374
OG0000062	genome	CMONT	expansion	2.06e-08	gene count:74			uncharacterized LOC123317918	uncharacterized LOC123673374
OG0000062	genome	SORYZ	expansion	0.0199133	gene count:5			uncharacterized LOC123317918	uncharacterized LOC123673374
OG0000062	genome	Node17	expansion	0.0175525	gene count:41			uncharacterized LOC123317918	uncharacterized LOC123673374
OG0000062	genome	Node16	expansion	1.48e-12	gene count:38			uncharacterized LOC123317918	uncharacterized LOC123673374
OG0000062	genome	NPUMI	contraction	7.73e-07	gene count:4			uncharacterized LOC123317918	uncharacterized LOC123673374
OG0000062	genome	Node15(Coccinellidae)	expansion	1.33e-10	gene count:20			uncharacterized LOC123317918	uncharacterized LOC123673374
OG0000062	genome	MBIPU	expansion	0.00182067	gene count:10			uncharacterized LOC123317918	uncharacterized LOC123673374
OG0000062	genome	Node6	expansion	0.0486824	gene count:2			uncharacterized LOC123317918	uncharacterized LOC123673374
OG0000062	genome	PPYRA	expansion	0.00750283	gene count:6			uncharacterized LOC123317918	uncharacterized LOC123673374
OG0000063	genome	CSEPT	expansion	0.000142763	gene count:14			protein lin-28 homolog, transcript variant X2	uncharacterized LOC123673294
OG0000063	genome	HVIMA	expansion	0.01404	gene count:10			protein lin-28 homolog, transcript variant X2	uncharacterized LOC123673294
OG0000063	genome	HVIGI	contraction	5.73e-06	gene count:4			protein lin-28 homolog, transcript variant X2	uncharacterized LOC123673294
OG0000063	genome	ABIPU	contraction	0.0366113	gene count:4			protein lin-28 homolog, transcript variant X2	uncharacterized LOC123673294
OG0000063	genome	DVIRG	expansion	1.47e-11	gene count:22			protein lin-28 homolog, transcript variant X2	uncharacterized LOC123673294
OG0000063	genome	HAXYR	contraction	0.043849	gene count:4			protein lin-28 homolog, transcript variant X2	uncharacterized LOC123673294
OG0000063	genome	CMONT	expansion	4.91e-11	gene count:33			protein lin-28 homolog, transcript variant X2	uncharacterized LOC123673294
OG0000063	genome	Node13	contraction	0.0312142	gene count:0			protein lin-28 homolog, transcript variant X2	uncharacterized LOC123673294
OG0000063	genome	Node16	expansion	0.00608847	gene count:8			protein lin-28 homolog, transcript variant X2	uncharacterized LOC123673294
OG0000063	genome	NPUMI	contraction	0.00230513	gene count:0			protein lin-28 homolog, transcript variant X2	uncharacterized LOC123673294
OG0000063	genome	Node15(Coccinellidae)	expansion	0.0131923	gene count:5			protein lin-28 homolog, transcript variant X2	uncharacterized LOC123673294
OG0000063	genome	MBIPU	expansion	3.87e-06	gene count:18			protein lin-28 homolog, transcript variant X2	uncharacterized LOC123673294
OG0000064	genome	MDISC	contraction	0.00745457	gene count:1		PF05380:Pao retrotransposon peptidase ,percent=50.87	uncharacterized LOC123314573, transcript variant X1	uncharacterized LOC123680828
OG0000064	genome	CSEPT	expansion	7.01e-12	gene count:19		PF05380:Pao retrotransposon peptidase ,percent=50.87	uncharacterized LOC123314573, transcript variant X1	uncharacterized LOC123680828
OG0000064	genome	ABIPU	contraction	0.000392595	gene count:0		PF05380:Pao retrotransposon peptidase ,percent=50.87	uncharacterized LOC123314573, transcript variant X1	uncharacterized LOC123680828
OG0000064	genome	DVIRG	expansion	3.73e-13	gene count:40		PF05380:Pao retrotransposon peptidase ,percent=50.87	uncharacterized LOC123314573, transcript variant X1	uncharacterized LOC123680828
OG0000064	genome	HAXYR	expansion	0.000192694	gene count:10		PF05380:Pao retrotransposon peptidase ,percent=50.87	uncharacterized LOC123314573, transcript variant X1	uncharacterized LOC123680828
OG0000064	genome	SORYZ	expansion	4.65e-05	gene count:17		PF05380:Pao retrotransposon peptidase ,percent=50.87	uncharacterized LOC123314573, transcript variant X1	uncharacterized LOC123680828
OG0000064	genome	DPOND	contraction	0.0359432	gene count:2		PF05380:Pao retrotransposon peptidase ,percent=50.87	uncharacterized LOC123314573, transcript variant X1	uncharacterized LOC123680828
OG0000064	genome	Node10	expansion	0.0154955	gene count:5		PF05380:Pao retrotransposon peptidase ,percent=50.87	uncharacterized LOC123314573, transcript variant X1	uncharacterized LOC123680828
OG0000064	genome	OTAUR	expansion	0.0442078	gene count:5		PF05380:Pao retrotransposon peptidase ,percent=50.87	uncharacterized LOC123314573, transcript variant X1	uncharacterized LOC123680828
OG0000064	genome	MBIPU	expansion	0.00202347	gene count:12		PF05380:Pao retrotransposon peptidase ,percent=50.87	uncharacterized LOC123314573, transcript variant X1	uncharacterized LOC123680828
OG0000064	genome	NINGE	expansion	0.0135536	gene count:8		PF05380:Pao retrotransposon peptidase ,percent=50.87	uncharacterized LOC123314573, transcript variant X1	uncharacterized LOC123680828
OG0000065	genome	Node6	emergence	4.39636e-08 for expansion	gene count:8	CAT	PF00112:Papain family cysteine protease,percent=88.43;PF08246:Cathepsin propeptide inhibitor domain (I29),percent=81.59	procathepsin L-like	procathepsin L-like
OG0000065	genome	HVIMA	expansion	0.000119365	gene count:29	CAT	PF00112:Papain family cysteine protease,percent=88.43;PF08246:Cathepsin propeptide inhibitor domain (I29),percent=81.59	procathepsin L-like	procathepsin L-like
OG0000065	genome	HVIGI	contraction	0.0388993	gene count:22	CAT	PF00112:Papain family cysteine protease,percent=88.43;PF08246:Cathepsin propeptide inhibitor domain (I29),percent=81.59	procathepsin L-like	procathepsin L-like
OG0000065	genome	DVIRG	expansion	0.000194544	gene count:34	CAT	PF00112:Papain family cysteine protease,percent=88.43;PF08246:Cathepsin propeptide inhibitor domain (I29),percent=81.59	procathepsin L-like	procathepsin L-like
OG0000065	genome	Node12	expansion	0.0289704	gene count:18	CAT	PF00112:Papain family cysteine protease,percent=88.43;PF08246:Cathepsin propeptide inhibitor domain (I29),percent=81.59	procathepsin L-like	procathepsin L-like
OG0000065	genome	Node20(Coccinellini)	contraction	0.00686902	gene count:12	CAT	PF00112:Papain family cysteine protease,percent=88.43;PF08246:Cathepsin propeptide inhibitor domain (I29),percent=81.59	procathepsin L-like	procathepsin L-like
OG0000065	genome	NPUMI	expansion	0.000639751	gene count:34	CAT	PF00112:Papain family cysteine protease,percent=88.43;PF08246:Cathepsin propeptide inhibitor domain (I29),percent=81.59	procathepsin L-like	procathepsin L-like
OG0000065	genome	DHELO	expansion	1.63e-07	gene count:45	CAT	PF00112:Papain family cysteine protease,percent=88.43;PF08246:Cathepsin propeptide inhibitor domain (I29),percent=81.59	procathepsin L-like	procathepsin L-like
OG0000065	genome	Node14	expansion	0.00600003	gene count:14	CAT	PF00112:Papain family cysteine protease,percent=88.43;PF08246:Cathepsin propeptide inhibitor domain (I29),percent=81.59	procathepsin L-like	procathepsin L-like
OG0000065	genome	Node7	expansion	0.0338544	gene count:10	CAT	PF00112:Papain family cysteine protease,percent=88.43;PF08246:Cathepsin propeptide inhibitor domain (I29),percent=81.59	procathepsin L-like	procathepsin L-like
OG0000066	genome	ABIPU	contraction	0.0366113	gene count:4			uncharacterized LOC123306596	uncharacterized LOC123686603
OG0000066	genome	Node19	contraction	6.16e-05	gene count:10			uncharacterized LOC123306596	uncharacterized LOC123686603
OG0000066	genome	CIMPU	expansion	9.9e-22	gene count:52			uncharacterized LOC123306596	uncharacterized LOC123686603
OG0000066	genome	DVIRG	expansion	0.000767013	gene count:13			uncharacterized LOC123306596	uncharacterized LOC123686603
OG0000066	genome	HAXYR	contraction	0.000875789	gene count:2			uncharacterized LOC123306596	uncharacterized LOC123686603
OG0000066	genome	Node18(Epilachnini)	expansion	0.00625447	gene count:18			uncharacterized LOC123306596	uncharacterized LOC123686603
OG0000066	genome	CMONT	expansion	3.57e-06	gene count:28			uncharacterized LOC123306596	uncharacterized LOC123686603
OG0000066	genome	Node12	expansion	0.039702	gene count:5			uncharacterized LOC123306596	uncharacterized LOC123686603
OG0000066	genome	Node17	expansion	0.0122292	gene count:12			uncharacterized LOC123306596	uncharacterized LOC123686603
OG0000066	genome	Node16	expansion	0.0140588	gene count:10			uncharacterized LOC123306596	uncharacterized LOC123686603
OG0000066	genome	NPUMI	contraction	0.000167168	gene count:0			uncharacterized LOC123306596	uncharacterized LOC123686603
OG0000066	genome	MBIPU	expansion	2.69e-09	gene count:33			uncharacterized LOC123306596	uncharacterized LOC123686603
OG0000066	genome	PPYRA	expansion	0.000714914	gene count:14			uncharacterized LOC123306596	uncharacterized LOC123686603
OG0000066	genome	NINGE	expansion	0.0236756	gene count:9			uncharacterized LOC123306596	uncharacterized LOC123686603
OG0000067	genome	MDISC	expansion	3.45e-10	gene count:43			uncharacterized LOC123317283, transcript variant X1	uncharacterized LOC123672407
OG0000067	genome	CSEPT	contraction	3.61e-12	gene count:5			uncharacterized LOC123317283, transcript variant X1	uncharacterized LOC123672407
OG0000067	genome	HVIGI	contraction	0.00357534	gene count:18			uncharacterized LOC123317283, transcript variant X1	uncharacterized LOC123672407
OG0000067	genome	ABIPU	expansion	4.27e-10	gene count:44			uncharacterized LOC123317283, transcript variant X1	uncharacterized LOC123672407
OG0000067	genome	Node19	contraction	0.0296924	gene count:21			uncharacterized LOC123317283, transcript variant X1	uncharacterized LOC123672407
OG0000067	genome	CIMPU	expansion	1.95e-08	gene count:44			uncharacterized LOC123317283, transcript variant X1	uncharacterized LOC123672407
OG0000067	genome	Node22	expansion	0.0414153	gene count:22			uncharacterized LOC123317283, transcript variant X1	uncharacterized LOC123672407
OG0000067	genome	HAXYR	contraction	1.08e-09	gene count:5			uncharacterized LOC123317283, transcript variant X1	uncharacterized LOC123672407
OG0000067	genome	Node18(Epilachnini)	expansion	0.00262821	gene count:26			uncharacterized LOC123317283, transcript variant X1	uncharacterized LOC123672407
OG0000067	genome	Node13	contraction	0.0312142	gene count:0			uncharacterized LOC123317283, transcript variant X1	uncharacterized LOC123672407
OG0000067	genome	Node16	expansion	0.0134782	gene count:18			uncharacterized LOC123317283, transcript variant X1	uncharacterized LOC123672407
OG0000067	genome	Node15(Coccinellidae)	expansion	6.65e-07	gene count:14			uncharacterized LOC123317283, transcript variant X1	uncharacterized LOC123672407
OG0000067	genome	MBIPU	expansion	3.64e-07	gene count:21			uncharacterized LOC123317283, transcript variant X1	uncharacterized LOC123672407
OG0000067	genome	Node6	expansion	0.0486824	gene count:2			uncharacterized LOC123317283, transcript variant X1	uncharacterized LOC123672407
OG0000068	genome	HVIMA	expansion	3.45e-07	gene count:41	GLUT	PF07690:Major Facilitator Superfamily,percent=65.06	solute carrier family 46 member 3-like	proton-coupled folate transporter-like, transcript variant X1
OG0000068	genome	Node19	expansion	0.00578036	gene count:33	GLUT	PF07690:Major Facilitator Superfamily,percent=65.06	solute carrier family 46 member 3-like	proton-coupled folate transporter-like, transcript variant X1
OG0000068	genome	Node18(Epilachnini)	expansion	0.00262821	gene count:26	GLUT	PF07690:Major Facilitator Superfamily,percent=65.06	solute carrier family 46 member 3-like	proton-coupled folate transporter-like, transcript variant X1
OG0000068	genome	CMONT	expansion	0.00213073	gene count:29	GLUT	PF07690:Major Facilitator Superfamily,percent=65.06	solute carrier family 46 member 3-like	proton-coupled folate transporter-like, transcript variant X1
OG0000068	genome	Node16	expansion	0.0109948	gene count:17	GLUT	PF07690:Major Facilitator Superfamily,percent=65.06	solute carrier family 46 member 3-like	proton-coupled folate transporter-like, transcript variant X1
OG0000068	genome	Node15(Coccinellidae)	expansion	2.83e-05	gene count:13	GLUT	PF07690:Major Facilitator Superfamily,percent=65.06	solute carrier family 46 member 3-like	proton-coupled folate transporter-like, transcript variant X1
OG0000068	genome	PPYRA	expansion	2.98e-05	gene count:21	GLUT	PF07690:Major Facilitator Superfamily,percent=65.06	solute carrier family 46 member 3-like	proton-coupled folate transporter-like, transcript variant X1
OG0000069	genome	MDISC	expansion	0.00585145	gene count:14			zinc finger MYM-type protein 1-like, transcript variant X1	uncharacterized LOC123672097
OG0000069	genome	HVIMA	contraction	5.73e-06	gene count:4			zinc finger MYM-type protein 1-like, transcript variant X1	uncharacterized LOC123672097
OG0000069	genome	Node19	contraction	0.00351628	gene count:8			zinc finger MYM-type protein 1-like, transcript variant X1	uncharacterized LOC123672097
OG0000069	genome	CIMPU	expansion	2.77e-14	gene count:35			zinc finger MYM-type protein 1-like, transcript variant X1	uncharacterized LOC123672097
OG0000069	genome	LDECE	contraction	0.000402954	gene count:3			zinc finger MYM-type protein 1-like, transcript variant X1	uncharacterized LOC123672097
OG0000069	genome	DVIRG	expansion	8.25e-43	gene count:104			zinc finger MYM-type protein 1-like, transcript variant X1	uncharacterized LOC123672097
OG0000069	genome	Node18(Epilachnini)	expansion	0.0064913	gene count:13			zinc finger MYM-type protein 1-like, transcript variant X1	uncharacterized LOC123672097
OG0000069	genome	DPOND	contraction	0.0261563	gene count:0			zinc finger MYM-type protein 1-like, transcript variant X1	uncharacterized LOC123672097
OG0000069	genome	Node12	expansion	0.000641924	gene count:12			zinc finger MYM-type protein 1-like, transcript variant X1	uncharacterized LOC123672097
OG0000069	genome	Node11	expansion	0.00806554	gene count:7			zinc finger MYM-type protein 1-like, transcript variant X1	uncharacterized LOC123672097
OG0000069	genome	NPUMI	contraction	0.0476477	gene count:2			zinc finger MYM-type protein 1-like, transcript variant X1	uncharacterized LOC123672097
OG0000069	genome	Node15(Coccinellidae)	expansion	0.0338437	gene count:6			zinc finger MYM-type protein 1-like, transcript variant X1	uncharacterized LOC123672097
OG0000069	genome	OTAUR	expansion	0.000515996	gene count:12			zinc finger MYM-type protein 1-like, transcript variant X1	uncharacterized LOC123672097
OG0000069	genome	PPYRA	expansion	0.000714914	gene count:14			zinc finger MYM-type protein 1-like, transcript variant X1	uncharacterized LOC123672097
OG0000069	genome	NINGE	expansion	0.00241238	gene count:13			zinc finger MYM-type protein 1-like, transcript variant X1	uncharacterized LOC123672097
OG0000070	genome	MDISC	expansion	0.0141563	gene count:24			uncharacterized LOC123320975	uncharacterized LOC123686620
OG0000070	genome	CSEPT	contraction	0.0248366	gene count:13			uncharacterized LOC123320975	uncharacterized LOC123686620
OG0000070	genome	HVIGI	contraction	0.0387439	gene count:54			uncharacterized LOC123320975	uncharacterized LOC123686620
OG0000070	genome	ABIPU	contraction	0.000535847	gene count:10			uncharacterized LOC123320975	uncharacterized LOC123686620
OG0000070	genome	CIMPU	expansion	9.48e-17	gene count:102			uncharacterized LOC123320975	uncharacterized LOC123686620
OG0000070	genome	LDECE	contraction	0.0018583	gene count:10			uncharacterized LOC123320975	uncharacterized LOC123686620
OG0000070	genome	DVIRG	expansion	1.25e-30	gene count:99			uncharacterized LOC123320975	uncharacterized LOC123686620
OG0000070	genome	Node18(Epilachnini)	expansion	5.52e-15	gene count:61			uncharacterized LOC123320975	uncharacterized LOC123686620
OG0000070	genome	DPOND	contraction	0.0057086	gene count:1			uncharacterized LOC123320975	uncharacterized LOC123686620
OG0000070	genome	Node12	expansion	0.0019709	gene count:21			uncharacterized LOC123320975	uncharacterized LOC123686620
OG0000070	genome	Node20(Coccinellini)	contraction	0.00827904	gene count:19			uncharacterized LOC123320975	uncharacterized LOC123686620
OG0000070	genome	Node13	contraction	0.0477035	gene count:6			uncharacterized LOC123320975	uncharacterized LOC123686620
OG0000070	genome	Node11	expansion	0.00261314	gene count:15			uncharacterized LOC123320975	uncharacterized LOC123686620
OG0000070	genome	Node16	expansion	0.00965653	gene count:26			uncharacterized LOC123320975	uncharacterized LOC123686620
OG0000070	genome	ATUMI	contraction	0.000296882	gene count:0			uncharacterized LOC123320975	uncharacterized LOC123686620
OG0000070	genome	Node15(Coccinellidae)	expansion	0.00178648	gene count:21			uncharacterized LOC123320975	uncharacterized LOC123686620
OG0000070	genome	Node14	expansion	0.0280581	gene count:12			uncharacterized LOC123320975	uncharacterized LOC123686620
OG0000070	genome	MBIPU	expansion	0.000534244	gene count:25			uncharacterized LOC123320975	uncharacterized LOC123686620
OG0000070	genome	Node6	expansion	0.000247796	gene count:9			uncharacterized LOC123320975	uncharacterized LOC123686620
OG0000070	genome	PPYRA	expansion	5.43e-06	gene count:28			uncharacterized LOC123320975	uncharacterized LOC123686620
OG0000071	genome	MDISC	expansion	1.56e-05	gene count:21			uncharacterized LOC123323051	uncharacterized LOC123672362
OG0000071	genome	HVIMA	contraction	0.00199434	gene count:14			uncharacterized LOC123323051	uncharacterized LOC123672362
OG0000071	genome	Node19	contraction	0.000786463	gene count:17			uncharacterized LOC123323051	uncharacterized LOC123672362
OG0000071	genome	CIMPU	expansion	5.27e-15	gene count:53			uncharacterized LOC123323051	uncharacterized LOC123672362
OG0000071	genome	HAXYR	contraction	1.41e-06	gene count:2			uncharacterized LOC123323051	uncharacterized LOC123672362
OG0000071	genome	Node18(Epilachnini)	expansion	0.0036459	gene count:25			uncharacterized LOC123323051	uncharacterized LOC123672362
OG0000071	genome	CMONT	expansion	3.14e-11	gene count:47			uncharacterized LOC123323051	uncharacterized LOC123672362
OG0000071	genome	Node17	expansion	0.00140864	gene count:17			uncharacterized LOC123323051	uncharacterized LOC123672362
OG0000071	genome	Node16	expansion	3.36e-06	gene count:14			uncharacterized LOC123323051	uncharacterized LOC123672362
OG0000071	genome	NPUMI	contraction	0.000167168	gene count:0			uncharacterized LOC123323051	uncharacterized LOC123672362
OG0000071	genome	Node15(Coccinellidae)	expansion	4.51e-05	gene count:7			uncharacterized LOC123323051	uncharacterized LOC123672362
OG0000072	genome	ABIPU	expansion	0.00916318	gene count:3			uncharacterized LOC123314087
OG0000072	genome	CIMPU	expansion	9.06e-06	gene count:6			uncharacterized LOC123314087
OG0000072	genome	CMONT	expansion	0.0248082	gene count:3			uncharacterized LOC123314087
OG0000072	genome	AGLAB	expansion	0.0443842	gene count:3			uncharacterized LOC123314087
OG0000072	genome	OTAUR	expansion	0.000313571	gene count:8			uncharacterized LOC123314087
OG0000072	genome	MBIPU	expansion	1.21e-19	gene count:52			uncharacterized LOC123314087
OG0000073	genome	MDISC	contraction	0.00745196	gene count:7			uncharacterized LOC123314057	craniofacial development protein 2-like
OG0000073	genome	ABIPU	contraction	0.000262724	gene count:5			uncharacterized LOC123314057	craniofacial development protein 2-like
OG0000073	genome	Node19	contraction	1.16e-06	gene count:6			uncharacterized LOC123314057	craniofacial development protein 2-like
OG0000073	genome	CIMPU	expansion	1.34e-08	gene count:30			uncharacterized LOC123314057	craniofacial development protein 2-like
OG0000073	genome	LDECE	contraction	0.000112734	gene count:0			uncharacterized LOC123314057	craniofacial development protein 2-like
OG0000073	genome	HAXYR	expansion	0.000137577	gene count:23			uncharacterized LOC123314057	craniofacial development protein 2-like
OG0000073	genome	CMONT	expansion	4.08e-07	gene count:33			uncharacterized LOC123314057	craniofacial development protein 2-like
OG0000073	genome	SORYZ	expansion	1.06e-16	gene count:64			uncharacterized LOC123314057	craniofacial development protein 2-like
OG0000073	genome	DPOND	contraction	0.0426464	gene count:12			uncharacterized LOC123314057	craniofacial development protein 2-like
OG0000073	genome	Node13	expansion	7.01e-05	gene count:19			uncharacterized LOC123314057	craniofacial development protein 2-like
OG0000073	genome	Node16	expansion	0.0383288	gene count:14			uncharacterized LOC123314057	craniofacial development protein 2-like
OG0000073	genome	NPUMI	contraction	2.95e-05	gene count:1			uncharacterized LOC123314057	craniofacial development protein 2-like
OG0000073	genome	ATUMI	contraction	0.000734062	gene count:0			uncharacterized LOC123314057	craniofacial development protein 2-like
OG0000073	genome	DHELO	expansion	1.5e-05	gene count:31			uncharacterized LOC123314057	craniofacial development protein 2-like
OG0000073	genome	TCAST	contraction	0.00209574	gene count:0			uncharacterized LOC123314057	craniofacial development protein 2-like
OG0000073	genome	MBIPU	expansion	2.63e-14	gene count:59			uncharacterized LOC123314057	craniofacial development protein 2-like
OG0000073	genome	Node6	expansion	2.63e-06	gene count:8			uncharacterized LOC123314057	craniofacial development protein 2-like
OG0000074	genome	CSEPT	expansion	3.92e-05	gene count:24		PF13359:DDE superfamily endonuclease,percent=64.03	uncharacterized LOC123307675, transcript variant X1	uncharacterized LOC123688582
OG0000074	genome	HVIGI	contraction	0.00387078	gene count:5		PF13359:DDE superfamily endonuclease,percent=64.03	uncharacterized LOC123307675, transcript variant X1	uncharacterized LOC123688582
OG0000074	genome	Node19	contraction	0.00977538	gene count:7		PF13359:DDE superfamily endonuclease,percent=64.03	uncharacterized LOC123307675, transcript variant X1	uncharacterized LOC123688582
OG0000074	genome	CIMPU	expansion	7.54e-11	gene count:28		PF13359:DDE superfamily endonuclease,percent=64.03	uncharacterized LOC123307675, transcript variant X1	uncharacterized LOC123688582
OG0000074	genome	LDECE	contraction	0.0130626	gene count:4		PF13359:DDE superfamily endonuclease,percent=64.03	uncharacterized LOC123307675, transcript variant X1	uncharacterized LOC123688582
OG0000074	genome	Node22	expansion	0.0148638	gene count:13		PF13359:DDE superfamily endonuclease,percent=64.03	uncharacterized LOC123307675, transcript variant X1	uncharacterized LOC123688582
OG0000074	genome	HAXYR	contraction	1.41e-06	gene count:2		PF13359:DDE superfamily endonuclease,percent=64.03	uncharacterized LOC123307675, transcript variant X1	uncharacterized LOC123688582
OG0000074	genome	CMONT	contraction	0.0180252	gene count:3		PF13359:DDE superfamily endonuclease,percent=64.03	uncharacterized LOC123307675, transcript variant X1	uncharacterized LOC123688582
OG0000074	genome	SORYZ	expansion	2.43e-10	gene count:35		PF13359:DDE superfamily endonuclease,percent=64.03	uncharacterized LOC123307675, transcript variant X1	uncharacterized LOC123688582
OG0000074	genome	DPOND	contraction	4.32e-05	gene count:1		PF13359:DDE superfamily endonuclease,percent=64.03	uncharacterized LOC123307675, transcript variant X1	uncharacterized LOC123688582
OG0000074	genome	AGLAB	expansion	8.44e-05	gene count:25		PF13359:DDE superfamily endonuclease,percent=64.03	uncharacterized LOC123307675, transcript variant X1	uncharacterized LOC123688582
OG0000074	genome	NPUMI	contraction	0.00250743	gene count:1		PF13359:DDE superfamily endonuclease,percent=64.03	uncharacterized LOC123307675, transcript variant X1	uncharacterized LOC123688582
OG0000074	genome	ATUMI	contraction	0.00737865	gene count:0		PF13359:DDE superfamily endonuclease,percent=64.03	uncharacterized LOC123307675, transcript variant X1	uncharacterized LOC123688582
OG0000074	genome	DHELO	contraction	0.00893339	gene count:0		PF13359:DDE superfamily endonuclease,percent=64.03	uncharacterized LOC123307675, transcript variant X1	uncharacterized LOC123688582
OG0000074	genome	MBIPU	expansion	0.0313094	gene count:13		PF13359:DDE superfamily endonuclease,percent=64.03	uncharacterized LOC123307675, transcript variant X1	uncharacterized LOC123688582
OG0000074	genome	NVESP	contraction	0.0331658	gene count:0		PF13359:DDE superfamily endonuclease,percent=64.03	uncharacterized LOC123307675, transcript variant X1	uncharacterized LOC123688582
OG0000074	genome	PPYRA	expansion	8.22e-27	gene count:99		PF13359:DDE superfamily endonuclease,percent=64.03	uncharacterized LOC123307675, transcript variant X1	uncharacterized LOC123688582
OG0000074	genome	APLAN	contraction	0.00842805	gene count:0		PF13359:DDE superfamily endonuclease,percent=64.03	uncharacterized LOC123307675, transcript variant X1	uncharacterized LOC123688582
OG0000074	genome	NINGE	expansion	0.0287447	gene count:12		PF13359:DDE superfamily endonuclease,percent=64.03	uncharacterized LOC123307675, transcript variant X1	uncharacterized LOC123688582
OG0000075	genome	MDISC	expansion	0.0129613	gene count:11			uncharacterized LOC123307183	uncharacterized LOC123680317
OG0000075	genome	ABIPU	contraction	0.0366113	gene count:4			uncharacterized LOC123307183	uncharacterized LOC123680317
OG0000075	genome	HAXYR	contraction	0.00997836	gene count:3			uncharacterized LOC123307183	uncharacterized LOC123680317
OG0000075	genome	CMONT	expansion	0.000152922	gene count:20			uncharacterized LOC123307183	uncharacterized LOC123680317
OG0000075	genome	Node15(Coccinellidae)	expansion	0.00342881	gene count:6			uncharacterized LOC123307183	uncharacterized LOC123680317
OG0000075	genome	MBIPU	expansion	4.02e-05	gene count:15			uncharacterized LOC123307183	uncharacterized LOC123680317
OG0000075	genome	Node5	contraction	0.0339152	gene count:0			uncharacterized LOC123307183	uncharacterized LOC123680317
OG0000075	genome	NVESP	expansion	0.034761	gene count:6			uncharacterized LOC123307183	uncharacterized LOC123680317
OG0000075	genome	PPYRA	expansion	0.0191459	gene count:7			uncharacterized LOC123307183	uncharacterized LOC123680317
OG0000076	genome	MDISC	expansion	1.19e-06	gene count:14			uncharacterized LOC123322920	uncharacterized LOC123670695
OG0000076	genome	CSEPT	contraction	0.000834318	gene count:1			uncharacterized LOC123322920	uncharacterized LOC123670695
OG0000076	genome	ABIPU	contraction	0.016646	gene count:2			uncharacterized LOC123322920	uncharacterized LOC123670695
OG0000076	genome	CIMPU	expansion	0.011053	gene count:25			uncharacterized LOC123322920	uncharacterized LOC123670695
OG0000076	genome	DVIRG	expansion	0.0223445	gene count:5			uncharacterized LOC123322920	uncharacterized LOC123670695
OG0000076	genome	Node18(Epilachnini)	expansion	0.00813357	gene count:19			uncharacterized LOC123322920	uncharacterized LOC123670695
OG0000076	genome	CMONT	expansion	3.65e-12	gene count:42			uncharacterized LOC123322920	uncharacterized LOC123670695
OG0000076	genome	SORYZ	expansion	0.0199133	gene count:5			uncharacterized LOC123322920	uncharacterized LOC123670695
OG0000076	genome	Node20(Coccinellini)	contraction	0.00331779	gene count:5			uncharacterized LOC123322920	uncharacterized LOC123670695
OG0000076	genome	Node17	expansion	0.000550022	gene count:13			uncharacterized LOC123322920	uncharacterized LOC123670695
OG0000076	genome	Node16	expansion	0.0140588	gene count:10			uncharacterized LOC123322920	uncharacterized LOC123670695
OG0000076	genome	NPUMI	contraction	0.0244997	gene count:2			uncharacterized LOC123322920	uncharacterized LOC123670695
OG0000076	genome	Node15(Coccinellidae)	expansion	0.00729731	gene count:7			uncharacterized LOC123322920	uncharacterized LOC123670695
OG0000076	genome	MBIPU	expansion	7.45e-08	gene count:23			uncharacterized LOC123322920	uncharacterized LOC123670695
OG0000076	genome	Node6	expansion	0.0486824	gene count:2			uncharacterized LOC123322920	uncharacterized LOC123670695
OG0000076	genome	NINGE	expansion	0.0215237	gene count:5			uncharacterized LOC123322920	uncharacterized LOC123670695
OG0000077	genome	MDISC	expansion	6.09e-08	gene count:46			uncharacterized LOC123320435
OG0000077	genome	CSEPT	contraction	3.69e-16	gene count:5			uncharacterized LOC123320435
OG0000077	genome	HVIMA	expansion	0.000817075	gene count:67			uncharacterized LOC123320435
OG0000077	genome	ABIPU	expansion	0.00920564	gene count:35			uncharacterized LOC123320435
OG0000077	genome	Node19	expansion	0.00394102	gene count:61			uncharacterized LOC123320435
OG0000077	genome	CIMPU	contraction	0.0455207	gene count:44			uncharacterized LOC123320435
OG0000077	genome	HAXYR	contraction	3.05e-23	gene count:0			uncharacterized LOC123320435
OG0000077	genome	CMONT	expansion	2.15e-11	gene count:89			uncharacterized LOC123320435
OG0000077	genome	Node20(Coccinellini)	contraction	4.62e-07	gene count:27			uncharacterized LOC123320435
OG0000077	genome	NPUMI	expansion	2.13e-12	gene count:93			uncharacterized LOC123320435
OG0000077	genome	Node15(Coccinellidae)	expansion	4.73e-19	gene count:42			uncharacterized LOC123320435
OG0000077	genome	Node14	expansion	6.53e-08	gene count:7			uncharacterized LOC123320435
OG0000077	genome	Node8	contraction	0.0463252	gene count:0			uncharacterized LOC123320435
OG0000078	genome	CSEPT	expansion	0.00813416	gene count:15		PF05485:THAP domain,percent=71.77	THAP domain-containing protein 1-like	THAP domain-containing protein 1-like
OG0000078	genome	HVIGI	contraction	0.000600605	gene count:1		PF05485:THAP domain,percent=71.77	THAP domain-containing protein 1-like	THAP domain-containing protein 1-like
OG0000078	genome	Node19	contraction	4.34e-05	gene count:3		PF05485:THAP domain,percent=71.77	THAP domain-containing protein 1-like	THAP domain-containing protein 1-like
OG0000078	genome	CIMPU	expansion	6.99e-16	gene count:31		PF05485:THAP domain,percent=71.77	THAP domain-containing protein 1-like	THAP domain-containing protein 1-like
OG0000078	genome	LDECE	contraction	0.02668	gene count:5		PF05485:THAP domain,percent=71.77	THAP domain-containing protein 1-like	THAP domain-containing protein 1-like
OG0000078	genome	DVIRG	expansion	4.69e-10	gene count:37		PF05485:THAP domain,percent=71.77	THAP domain-containing protein 1-like	THAP domain-containing protein 1-like
OG0000078	genome	SORYZ	expansion	1.5e-11	gene count:41		PF05485:THAP domain,percent=71.77	THAP domain-containing protein 1-like	THAP domain-containing protein 1-like
OG0000078	genome	DPOND	contraction	0.00156525	gene count:4		PF05485:THAP domain,percent=71.77	THAP domain-containing protein 1-like	THAP domain-containing protein 1-like
OG0000078	genome	Node13	expansion	0.0493106	gene count:12		PF05485:THAP domain,percent=71.77	THAP domain-containing protein 1-like	THAP domain-containing protein 1-like
OG0000078	genome	NPUMI	contraction	0.000617263	gene count:0		PF05485:THAP domain,percent=71.77	THAP domain-containing protein 1-like	THAP domain-containing protein 1-like
OG0000078	genome	ATUMI	contraction	0.0200182	gene count:1		PF05485:THAP domain,percent=71.77	THAP domain-containing protein 1-like	THAP domain-containing protein 1-like
OG0000078	genome	MBIPU	expansion	0.00857091	gene count:15		PF05485:THAP domain,percent=71.77	THAP domain-containing protein 1-like	THAP domain-containing protein 1-like
OG0000078	genome	PPYRA	expansion	0.000403216	gene count:17		PF05485:THAP domain,percent=71.77	THAP domain-containing protein 1-like	THAP domain-containing protein 1-like
OG0000079	genome	MDISC	contraction	1.1e-05	gene count:6			uncharacterized LOC123306940	uncharacterized LOC123671137, transcript variant X1
OG0000079	genome	HVIGI	contraction	0.00281335	gene count:4			uncharacterized LOC123306940	uncharacterized LOC123671137, transcript variant X1
OG0000079	genome	ABIPU	expansion	1.55e-08	gene count:32			uncharacterized LOC123306940	uncharacterized LOC123671137, transcript variant X1
OG0000079	genome	Node19	contraction	1.18e-05	gene count:6			uncharacterized LOC123306940	uncharacterized LOC123671137, transcript variant X1
OG0000079	genome	CIMPU	expansion	2.3e-19	gene count:43			uncharacterized LOC123306940	uncharacterized LOC123671137, transcript variant X1
OG0000079	genome	DVIRG	expansion	9.24e-14	gene count:45			uncharacterized LOC123306940	uncharacterized LOC123671137, transcript variant X1
OG0000079	genome	HAXYR	expansion	0.0390238	gene count:20			uncharacterized LOC123306940	uncharacterized LOC123671137, transcript variant X1
OG0000079	genome	Node18(Epilachnini)	expansion	0.0446755	gene count:14			uncharacterized LOC123306940	uncharacterized LOC123671137, transcript variant X1
OG0000079	genome	CMONT	contraction	0.0012119	gene count:3			uncharacterized LOC123306940	uncharacterized LOC123671137, transcript variant X1
OG0000079	genome	SORYZ	expansion	0.000149049	gene count:18			uncharacterized LOC123306940	uncharacterized LOC123671137, transcript variant X1
OG0000079	genome	DPOND	contraction	0.00144135	gene count:1			uncharacterized LOC123306940	uncharacterized LOC123671137, transcript variant X1
OG0000079	genome	Node12	expansion	0.0367979	gene count:11			uncharacterized LOC123306940	uncharacterized LOC123671137, transcript variant X1
OG0000079	genome	Node20(Coccinellini)	expansion	0.00690144	gene count:15			uncharacterized LOC123306940	uncharacterized LOC123671137, transcript variant X1
OG0000079	genome	NPUMI	contraction	0.034376	gene count:3			uncharacterized LOC123306940	uncharacterized LOC123671137, transcript variant X1
OG0000079	genome	ATUMI	contraction	0.0187075	gene count:0			uncharacterized LOC123306940	uncharacterized LOC123671137, transcript variant X1
OG0000079	genome	TCAST	expansion	0.0388614	gene count:11			uncharacterized LOC123306940	uncharacterized LOC123671137, transcript variant X1
OG0000079	genome	Node6	expansion	0.0465656	gene count:5			uncharacterized LOC123306940	uncharacterized LOC123671137, transcript variant X1
OG0000079	genome	PPYRA	expansion	9e-10	gene count:36			uncharacterized LOC123306940	uncharacterized LOC123671137, transcript variant X1
OG0000080	genome	APLAN	loss	0.00842805 for contraction	gene count:0		PF10545:Alcohol dehydrogenase transcription factor Myb/SANT-like,percent=70.12	uncharacterized LOC123310365	uncharacterized LOC123671968
OG0000080	genome	MDISC	expansion	5.54e-06	gene count:37		PF10545:Alcohol dehydrogenase transcription factor Myb/SANT-like,percent=70.12	uncharacterized LOC123310365	uncharacterized LOC123671968
OG0000080	genome	CSEPT	contraction	9.61e-05	gene count:13		PF10545:Alcohol dehydrogenase transcription factor Myb/SANT-like,percent=70.12	uncharacterized LOC123310365	uncharacterized LOC123671968
OG0000080	genome	HVIMA	expansion	0.0283825	gene count:38		PF10545:Alcohol dehydrogenase transcription factor Myb/SANT-like,percent=70.12	uncharacterized LOC123310365	uncharacterized LOC123671968
OG0000080	genome	HVIGI	contraction	0.000226639	gene count:30		PF10545:Alcohol dehydrogenase transcription factor Myb/SANT-like,percent=70.12	uncharacterized LOC123310365	uncharacterized LOC123671968
OG0000080	genome	ABIPU	expansion	2.34e-08	gene count:42		PF10545:Alcohol dehydrogenase transcription factor Myb/SANT-like,percent=70.12	uncharacterized LOC123310365	uncharacterized LOC123671968
OG0000080	genome	CIMPU	expansion	4.36e-16	gene count:73		PF10545:Alcohol dehydrogenase transcription factor Myb/SANT-like,percent=70.12	uncharacterized LOC123310365	uncharacterized LOC123671968
OG0000080	genome	DVIRG	expansion	0.000228642	gene count:19		PF10545:Alcohol dehydrogenase transcription factor Myb/SANT-like,percent=70.12	uncharacterized LOC123310365	uncharacterized LOC123671968
OG0000080	genome	Node22	expansion	0.0447969	gene count:23		PF10545:Alcohol dehydrogenase transcription factor Myb/SANT-like,percent=70.12	uncharacterized LOC123310365	uncharacterized LOC123671968
OG0000080	genome	HAXYR	contraction	2.64e-06	gene count:9		PF10545:Alcohol dehydrogenase transcription factor Myb/SANT-like,percent=70.12	uncharacterized LOC123310365	uncharacterized LOC123671968
OG0000080	genome	Node18(Epilachnini)	expansion	2.27e-09	gene count:39		PF10545:Alcohol dehydrogenase transcription factor Myb/SANT-like,percent=70.12	uncharacterized LOC123310365	uncharacterized LOC123671968
OG0000080	genome	DPOND	contraction	0.0228789	gene count:1		PF10545:Alcohol dehydrogenase transcription factor Myb/SANT-like,percent=70.12	uncharacterized LOC123310365	uncharacterized LOC123671968
OG0000080	genome	Node16	expansion	0.000304655	gene count:19		PF10545:Alcohol dehydrogenase transcription factor Myb/SANT-like,percent=70.12	uncharacterized LOC123310365	uncharacterized LOC123671968
OG0000080	genome	NPUMI	contraction	0.000183631	gene count:3		PF10545:Alcohol dehydrogenase transcription factor Myb/SANT-like,percent=70.12	uncharacterized LOC123310365	uncharacterized LOC123671968
OG0000080	genome	ATUMI	contraction	0.0483122	gene count:1		PF10545:Alcohol dehydrogenase transcription factor Myb/SANT-like,percent=70.12	uncharacterized LOC123310365	uncharacterized LOC123671968
OG0000080	genome	Node15(Coccinellidae)	expansion	0.00902788	gene count:13		PF10545:Alcohol dehydrogenase transcription factor Myb/SANT-like,percent=70.12	uncharacterized LOC123310365	uncharacterized LOC123671968
OG0000080	genome	OTAUR	expansion	2.28e-05	gene count:25		PF10545:Alcohol dehydrogenase transcription factor Myb/SANT-like,percent=70.12	uncharacterized LOC123310365	uncharacterized LOC123671968
OG0000080	genome	MBIPU	expansion	0.021296	gene count:14		PF10545:Alcohol dehydrogenase transcription factor Myb/SANT-like,percent=70.12	uncharacterized LOC123310365	uncharacterized LOC123671968
OG0000080	genome	PPYRA	expansion	1.1e-17	gene count:70		PF10545:Alcohol dehydrogenase transcription factor Myb/SANT-like,percent=70.12	uncharacterized LOC123310365	uncharacterized LOC123671968
OG0000081	genome	CSEPT	contraction	0.00274731	gene count:4	P450	PF00067:Cytochrome P450,percent=76.63	cytochrome P450 4c3-like	uncharacterized LOC123680936
OG0000081	genome	HVIMA	expansion	0.0460924	gene count:18	P450	PF00067:Cytochrome P450,percent=76.63	cytochrome P450 4c3-like	uncharacterized LOC123680936
OG0000081	genome	LDECE	contraction	0.0390971	gene count:4	P450	PF00067:Cytochrome P450,percent=76.63	cytochrome P450 4c3-like	uncharacterized LOC123680936
OG0000081	genome	DVIRG	expansion	0.0240401	gene count:15	P450	PF00067:Cytochrome P450,percent=76.63	cytochrome P450 4c3-like	uncharacterized LOC123680936
OG0000081	genome	Node13	contraction	0.0283844	gene count:4	P450	PF00067:Cytochrome P450,percent=76.63	cytochrome P450 4c3-like	uncharacterized LOC123680936
OG0000081	genome	NPUMI	expansion	0.00702933	gene count:21	P450	PF00067:Cytochrome P450,percent=76.63	cytochrome P450 4c3-like	uncharacterized LOC123680936
OG0000081	genome	MBIPU	expansion	6.23e-05	gene count:27	P450	PF00067:Cytochrome P450,percent=76.63	cytochrome P450 4c3-like	uncharacterized LOC123680936
OG0000081	genome	Node6	expansion	0.0010978	gene count:8	P450	PF00067:Cytochrome P450,percent=76.63	cytochrome P450 4c3-like	uncharacterized LOC123680936
OG0000081	genome	PPYRA	expansion	0.0153345	gene count:11	P450	PF00067:Cytochrome P450,percent=76.63	cytochrome P450 4c3-like	uncharacterized LOC123680936
OG0000082	genome	ABIPU	expansion	2.19e-05	gene count:17			uncharacterized LOC123320630	uncharacterized LOC123672729
OG0000082	genome	Node19	contraction	0.00131236	gene count:0			uncharacterized LOC123320630	uncharacterized LOC123672729
OG0000082	genome	CIMPU	expansion	0.000830035	gene count:7			uncharacterized LOC123320630	uncharacterized LOC123672729
OG0000082	genome	Node22	expansion	0.00479295	gene count:8			uncharacterized LOC123320630	uncharacterized LOC123672729
OG0000082	genome	HAXYR	contraction	0.00624632	gene count:2			uncharacterized LOC123320630	uncharacterized LOC123672729
OG0000082	genome	SORYZ	expansion	0.0296618	gene count:3			uncharacterized LOC123320630	uncharacterized LOC123672729
OG0000082	genome	AGLAB	expansion	0.0139272	gene count:4			uncharacterized LOC123320630	uncharacterized LOC123672729
OG0000082	genome	Node20(Coccinellini)	expansion	0.00787378	gene count:6			uncharacterized LOC123320630	uncharacterized LOC123672729
OG0000082	genome	MBIPU	expansion	4.1e-05	gene count:12			uncharacterized LOC123320630	uncharacterized LOC123672729
OG0000083	genome	CMONT	contraction	0.0409933	gene count:6	OR	PF02949:7tm Odorant receptor,percent=59.44	uncharacterized LOC123318916	odorant receptor 49b-like, transcript variant X1
OG0000083	genome	AGLAB	expansion	0.000174133	gene count:69	OR	PF02949:7tm Odorant receptor,percent=59.44	uncharacterized LOC123318916	odorant receptor 49b-like, transcript variant X1
OG0000083	genome	Node15(Coccinellidae)	contraction	0.000724936	gene count:12	OR	PF02949:7tm Odorant receptor,percent=59.44	uncharacterized LOC123318916	odorant receptor 49b-like, transcript variant X1
OG0000083	genome	TCAST	expansion	2.04e-05	gene count:63	OR	PF02949:7tm Odorant receptor,percent=59.44	uncharacterized LOC123318916	odorant receptor 49b-like, transcript variant X1
OG0000083	genome	Node9	expansion	0.0118592	gene count:36	OR	PF02949:7tm Odorant receptor,percent=59.44	uncharacterized LOC123318916	odorant receptor 49b-like, transcript variant X1
OG0000083	genome	Node8	expansion	0.00829233	gene count:30	OR	PF02949:7tm Odorant receptor,percent=59.44	uncharacterized LOC123318916	odorant receptor 49b-like, transcript variant X1
OG0000083	genome	OTAUR	expansion	0.000208871	gene count:46	OR	PF02949:7tm Odorant receptor,percent=59.44	uncharacterized LOC123318916	odorant receptor 49b-like, transcript variant X1
OG0000083	genome	Node6	expansion	0.00554124	gene count:24	OR	PF02949:7tm Odorant receptor,percent=59.44	uncharacterized LOC123318916	odorant receptor 49b-like, transcript variant X1
OG0000083	genome	PPYRA	expansion	3.28e-07	gene count:52	OR	PF02949:7tm Odorant receptor,percent=59.44	uncharacterized LOC123318916	odorant receptor 49b-like, transcript variant X1
OG0000083	genome	Node3	expansion	0.000608474	gene count:18	OR	PF02949:7tm Odorant receptor,percent=59.44	uncharacterized LOC123318916	odorant receptor 49b-like, transcript variant X1
OG0000083	genome	Node1	expansion	2.38e-06	gene count:13	OR	PF02949:7tm Odorant receptor,percent=59.44	uncharacterized LOC123318916	odorant receptor 49b-like, transcript variant X1
OG0000083	genome	NINGE	expansion	0.00173784	gene count:23	OR	PF02949:7tm Odorant receptor,percent=59.44	uncharacterized LOC123318916	odorant receptor 49b-like, transcript variant X1
OG0000084	genome	HVIMA	expansion	6.7e-05	gene count:26	COE	PF00135:Carboxylesterase family,percent=78.38	juvenile hormone esterase-like	juvenile hormone esterase-like
OG0000084	genome	HVIGI	contraction	0.00031104	gene count:17	COE	PF00135:Carboxylesterase family,percent=78.38	juvenile hormone esterase-like	juvenile hormone esterase-like
OG0000084	genome	DVIRG	expansion	0.013888	gene count:41	COE	PF00135:Carboxylesterase family,percent=78.38	juvenile hormone esterase-like	juvenile hormone esterase-like
OG0000084	genome	Node18(Epilachnini)	expansion	0.000748615	gene count:20	COE	PF00135:Carboxylesterase family,percent=78.38	juvenile hormone esterase-like	juvenile hormone esterase-like
OG0000084	genome	CMONT	contraction	0.0499952	gene count:7	COE	PF00135:Carboxylesterase family,percent=78.38	juvenile hormone esterase-like	juvenile hormone esterase-like
OG0000084	genome	AGLAB	expansion	0.0234362	gene count:39	COE	PF00135:Carboxylesterase family,percent=78.38	juvenile hormone esterase-like	juvenile hormone esterase-like
OG0000084	genome	Node20(Coccinellini)	contraction	0.0242229	gene count:8	COE	PF00135:Carboxylesterase family,percent=78.38	juvenile hormone esterase-like	juvenile hormone esterase-like
OG0000084	genome	Node11	expansion	0.0287768	gene count:27	COE	PF00135:Carboxylesterase family,percent=78.38	juvenile hormone esterase-like	juvenile hormone esterase-like
OG0000084	genome	Node9	expansion	0.0219805	gene count:19	COE	PF00135:Carboxylesterase family,percent=78.38	juvenile hormone esterase-like	juvenile hormone esterase-like
OG0000084	genome	Node6	expansion	0.0118898	gene count:13	COE	PF00135:Carboxylesterase family,percent=78.38	juvenile hormone esterase-like	juvenile hormone esterase-like
OG0000085	genome	HVIGI	expansion	0.0109894	gene count:9				uncharacterized LOC123671506
OG0000085	genome	Node19	expansion	0.00897074	gene count:7				uncharacterized LOC123671506
OG0000085	genome	Node22	contraction	0.0213621	gene count:0				uncharacterized LOC123671506
OG0000085	genome	HAXYR	expansion	0.00156634	gene count:4				uncharacterized LOC123671506
OG0000085	genome	Node18(Epilachnini)	expansion	0.0461842	gene count:4				uncharacterized LOC123671506
OG0000085	genome	CMONT	expansion	0.0157286	gene count:5				uncharacterized LOC123671506
OG0000085	genome	Node16	expansion	0.0337639	gene count:2				uncharacterized LOC123671506
OG0000085	genome	OTAUR	expansion	0.00697819	gene count:5				uncharacterized LOC123671506
OG0000086	genome	MDISC	expansion	4.78e-06	gene count:23			uncharacterized LOC123314388	uncharacterized LOC123672463
OG0000086	genome	CSEPT	contraction	3.91e-08	gene count:2			uncharacterized LOC123314388	uncharacterized LOC123672463
OG0000086	genome	HVIGI	contraction	0.0309983	gene count:19			uncharacterized LOC123314388	uncharacterized LOC123672463
OG0000086	genome	ABIPU	expansion	0.00249658	gene count:19			uncharacterized LOC123314388	uncharacterized LOC123672463
OG0000086	genome	CIMPU	expansion	8.47e-06	gene count:36			uncharacterized LOC123314388	uncharacterized LOC123672463
OG0000086	genome	HAXYR	contraction	1.86e-07	gene count:2			uncharacterized LOC123314388	uncharacterized LOC123672463
OG0000086	genome	Node18(Epilachnini)	expansion	0.000385908	gene count:23			uncharacterized LOC123314388	uncharacterized LOC123672463
OG0000086	genome	CMONT	expansion	0.045953	gene count:20			uncharacterized LOC123314388	uncharacterized LOC123672463
OG0000086	genome	Node16	expansion	0.000314834	gene count:13			uncharacterized LOC123314388	uncharacterized LOC123672463
OG0000086	genome	Node15(Coccinellidae)	expansion	9.63e-06	gene count:8			uncharacterized LOC123314388	uncharacterized LOC123672463
OG0000086	genome	MBIPU	expansion	0.0143147	gene count:5			uncharacterized LOC123314388	uncharacterized LOC123672463
OG0000087	genome	CIMPU	expansion	0.00257975	gene count:32			uncharacterized LOC123322331	uncharacterized LOC123682398
OG0000087	genome	DVIRG	expansion	3.99e-06	gene count:18			uncharacterized LOC123322331	uncharacterized LOC123682398
OG0000087	genome	Node18(Epilachnini)	expansion	0.000549003	gene count:24			uncharacterized LOC123322331	uncharacterized LOC123682398
OG0000087	genome	CMONT	expansion	1.75e-06	gene count:33			uncharacterized LOC123322331	uncharacterized LOC123682398
OG0000087	genome	SORYZ	expansion	0.00132145	gene count:9			uncharacterized LOC123322331	uncharacterized LOC123682398
OG0000087	genome	Node20(Coccinellini)	contraction	0.0295403	gene count:9			uncharacterized LOC123322331	uncharacterized LOC123682398
OG0000087	genome	Node17	expansion	0.0195709	gene count:15			uncharacterized LOC123322331	uncharacterized LOC123682398
OG0000087	genome	Node16	expansion	0.000314834	gene count:13			uncharacterized LOC123322331	uncharacterized LOC123682398
OG0000087	genome	NPUMI	contraction	0.034376	gene count:3			uncharacterized LOC123322331	uncharacterized LOC123682398
OG0000087	genome	Node15(Coccinellidae)	expansion	0.00209731	gene count:8			uncharacterized LOC123322331	uncharacterized LOC123682398
OG0000087	genome	Node6	expansion	0.0486824	gene count:2			uncharacterized LOC123322331	uncharacterized LOC123682398
OG0000088	genome	HVIMA	contraction	0.0260363	gene count:17	GLUT	PF07690:Major Facilitator Superfamily,percent=70.57;PF00083:Sugar (and other) transporter,percent=71	facilitated trehalose transporter Tret1-like, transcript variant X2	facilitated trehalose transporter Tret1-like
OG0000088	genome	CIMPU	expansion	0.000574282	gene count:29	GLUT	PF07690:Major Facilitator Superfamily,percent=70.57;PF00083:Sugar (and other) transporter,percent=71	facilitated trehalose transporter Tret1-like, transcript variant X2	facilitated trehalose transporter Tret1-like
OG0000088	genome	Node18(Epilachnini)	expansion	0.000748615	gene count:20	GLUT	PF07690:Major Facilitator Superfamily,percent=70.57;PF00083:Sugar (and other) transporter,percent=71	facilitated trehalose transporter Tret1-like, transcript variant X2	facilitated trehalose transporter Tret1-like
OG0000088	genome	Node15(Coccinellidae)	expansion	0.00513089	gene count:12	GLUT	PF07690:Major Facilitator Superfamily,percent=70.57;PF00083:Sugar (and other) transporter,percent=71	facilitated trehalose transporter Tret1-like, transcript variant X2	facilitated trehalose transporter Tret1-like
OG0000088	genome	APLAN	expansion	0.00261811	gene count:14	GLUT	PF07690:Major Facilitator Superfamily,percent=70.57;PF00083:Sugar (and other) transporter,percent=71	facilitated trehalose transporter Tret1-like, transcript variant X2	facilitated trehalose transporter Tret1-like
OG0000089	genome	HVIMA	expansion	1.45e-07	gene count:10				uncharacterized LOC123686583
OG0000089	genome	Node23	contraction	0.0361436	gene count:1				uncharacterized LOC123686583
OG0000089	genome	ABIPU	expansion	2.71e-06	gene count:9				uncharacterized LOC123686583
OG0000089	genome	Node19	expansion	0.0456978	gene count:5				uncharacterized LOC123686583
OG0000089	genome	DHELO	expansion	0.000433503	gene count:11				uncharacterized LOC123686583
OG0000089	genome	MBIPU	expansion	1.26e-16	gene count:48				uncharacterized LOC123686583
OG0000089	genome	Node6	expansion	0.0486824	gene count:2				uncharacterized LOC123686583
OG0000089	genome	NINGE	expansion	0.00249317	gene count:8				uncharacterized LOC123686583
OG0000091	genome	MDISC	expansion	0.00171832	gene count:14			uncharacterized LOC123313580, transcript variant X1	uncharacterized LOC123681310
OG0000091	genome	CSEPT	contraction	0.00081014	gene count:3			uncharacterized LOC123313580, transcript variant X1	uncharacterized LOC123681310
OG0000091	genome	HVIMA	expansion	1.27e-14	gene count:63			uncharacterized LOC123313580, transcript variant X1	uncharacterized LOC123681310
OG0000091	genome	HVIGI	contraction	1.47e-22	gene count:27			uncharacterized LOC123313580, transcript variant X1	uncharacterized LOC123681310
OG0000091	genome	ABIPU	contraction	0.00113279	gene count:3			uncharacterized LOC123313580, transcript variant X1	uncharacterized LOC123681310
OG0000091	genome	CIMPU	expansion	1.57e-11	gene count:78			uncharacterized LOC123313580, transcript variant X1	uncharacterized LOC123681310
OG0000091	genome	Node18(Epilachnini)	expansion	4.6e-11	gene count:49			uncharacterized LOC123313580, transcript variant X1	uncharacterized LOC123681310
OG0000091	genome	CMONT	expansion	1.44e-08	gene count:51			uncharacterized LOC123313580, transcript variant X1	uncharacterized LOC123681310
OG0000091	genome	Node20(Coccinellini)	contraction	2.01e-05	gene count:8			uncharacterized LOC123313580, transcript variant X1	uncharacterized LOC123681310
OG0000091	genome	Node17	expansion	1.14e-08	gene count:24			uncharacterized LOC123313580, transcript variant X1	uncharacterized LOC123681310
OG0000091	genome	Node16	expansion	2.54e-05	gene count:17			uncharacterized LOC123313580, transcript variant X1	uncharacterized LOC123681310
OG0000091	genome	NPUMI	contraction	0.00010356	gene count:1			uncharacterized LOC123313580, transcript variant X1	uncharacterized LOC123681310
OG0000091	genome	Node15(Coccinellidae)	expansion	0.00687803	gene count:10			uncharacterized LOC123313580, transcript variant X1	uncharacterized LOC123681310
OG0000091	genome	Node9	contraction	0.0196286	gene count:2			uncharacterized LOC123313580, transcript variant X1	uncharacterized LOC123681310
OG0000091	genome	MBIPU	expansion	5.27e-08	gene count:29			uncharacterized LOC123313580, transcript variant X1	uncharacterized LOC123681310
OG0000091	genome	PPYRA	expansion	0.000714914	gene count:14			uncharacterized LOC123313580, transcript variant X1	uncharacterized LOC123681310
OG0000092	genome	MDISC	expansion	0.00795872	gene count:21			uncharacterized LOC123317623	uncharacterized LOC123674118
OG0000092	genome	CSEPT	contraction	0.00431393	gene count:9			uncharacterized LOC123317623	uncharacterized LOC123674118
OG0000092	genome	HVIMA	expansion	0.000571474	gene count:40			uncharacterized LOC123317623	uncharacterized LOC123674118
OG0000092	genome	HVIGI	contraction	2.34e-14	gene count:22			uncharacterized LOC123317623	uncharacterized LOC123674118
OG0000092	genome	ABIPU	contraction	1.96e-05	gene count:6			uncharacterized LOC123317623	uncharacterized LOC123674118
OG0000092	genome	Node19	contraction	0.0176133	gene count:35			uncharacterized LOC123317623	uncharacterized LOC123674118
OG0000092	genome	CIMPU	expansion	4.7e-22	gene count:86			uncharacterized LOC123317623	uncharacterized LOC123674118
OG0000092	genome	LDECE	contraction	0.0412894	gene count:2			uncharacterized LOC123317623	uncharacterized LOC123674118
OG0000092	genome	DVIRG	expansion	0.00358877	gene count:13			uncharacterized LOC123317623	uncharacterized LOC123674118
OG0000092	genome	HAXYR	expansion	0.0135688	gene count:21			uncharacterized LOC123317623	uncharacterized LOC123674118
OG0000092	genome	Node18(Epilachnini)	expansion	2.74e-10	gene count:42			uncharacterized LOC123317623	uncharacterized LOC123674118
OG0000092	genome	SORYZ	expansion	0.0025979	gene count:10			uncharacterized LOC123317623	uncharacterized LOC123674118
OG0000092	genome	DPOND	contraction	0.00586513	gene count:0			uncharacterized LOC123317623	uncharacterized LOC123674118
OG0000092	genome	AGLAB	expansion	4.95e-07	gene count:24			uncharacterized LOC123317623	uncharacterized LOC123674118
OG0000092	genome	Node17	expansion	0.0341441	gene count:20			uncharacterized LOC123317623	uncharacterized LOC123674118
OG0000092	genome	Node16	expansion	0.000216209	gene count:18			uncharacterized LOC123317623	uncharacterized LOC123674118
OG0000092	genome	NPUMI	contraction	0.0114475	gene count:5			uncharacterized LOC123317623	uncharacterized LOC123674118
OG0000092	genome	Node15(Coccinellidae)	expansion	0.000101787	gene count:12			uncharacterized LOC123317623	uncharacterized LOC123674118
OG0000092	genome	Node6	expansion	0.00478622	gene count:3			uncharacterized LOC123317623	uncharacterized LOC123674118
OG0000092	genome	PPYRA	expansion	0.0166008	gene count:5			uncharacterized LOC123317623	uncharacterized LOC123674118
OG0000093	genome	MDISC	contraction	1.48e-06	gene count:2			uncharacterized LOC123306998	uncharacterized LOC123680878
OG0000093	genome	CSEPT	expansion	8.61e-20	gene count:39			uncharacterized LOC123306998	uncharacterized LOC123680878
OG0000093	genome	ABIPU	contraction	4.36e-05	gene count:3			uncharacterized LOC123306998	uncharacterized LOC123680878
OG0000093	genome	CIMPU	contraction	0.010555	gene count:0			uncharacterized LOC123306998	uncharacterized LOC123680878
OG0000093	genome	HAXYR	expansion	2.55e-05	gene count:20			uncharacterized LOC123306998	uncharacterized LOC123680878
OG0000093	genome	Node18(Epilachnini)	contraction	0.00587348	gene count:2			uncharacterized LOC123306998	uncharacterized LOC123680878
OG0000093	genome	CMONT	expansion	0.00178622	gene count:13			uncharacterized LOC123306998	uncharacterized LOC123680878
OG0000093	genome	SORYZ	expansion	1.13e-12	gene count:28			uncharacterized LOC123306998	uncharacterized LOC123680878
OG0000093	genome	DPOND	contraction	0.00586513	gene count:0			uncharacterized LOC123306998	uncharacterized LOC123680878
OG0000093	genome	Node20(Coccinellini)	expansion	0.007299	gene count:10			uncharacterized LOC123306998	uncharacterized LOC123680878
OG0000093	genome	DHELO	expansion	0.010418	gene count:9			uncharacterized LOC123306998	uncharacterized LOC123680878
OG0000093	genome	Node6	expansion	0.0486824	gene count:2			uncharacterized LOC123306998	uncharacterized LOC123680878
OG0000094	genome	CSEPT	expansion	1.93e-06	gene count:39			craniofacial development protein 2-like	craniofacial development protein 2-like
OG0000094	genome	HVIMA	contraction	0.000204828	gene count:5			craniofacial development protein 2-like	craniofacial development protein 2-like
OG0000094	genome	Node23	expansion	0.0376703	gene count:24			craniofacial development protein 2-like	craniofacial development protein 2-like
OG0000094	genome	ABIPU	contraction	0.00149637	gene count:14			craniofacial development protein 2-like	craniofacial development protein 2-like
OG0000094	genome	Node19	contraction	0.000118622	gene count:8			craniofacial development protein 2-like	craniofacial development protein 2-like
OG0000094	genome	CIMPU	expansion	0.0181051	gene count:20			craniofacial development protein 2-like	craniofacial development protein 2-like
OG0000094	genome	LDECE	contraction	0.00714081	gene count:0			craniofacial development protein 2-like	craniofacial development protein 2-like
OG0000094	genome	CMONT	expansion	1.03e-14	gene count:57			craniofacial development protein 2-like	craniofacial development protein 2-like
OG0000094	genome	SORYZ	expansion	1.51e-23	gene count:65			craniofacial development protein 2-like	craniofacial development protein 2-like
OG0000094	genome	DPOND	contraction	0.00156525	gene count:4			craniofacial development protein 2-like	craniofacial development protein 2-like
OG0000094	genome	Node13	expansion	3.6e-05	gene count:12			craniofacial development protein 2-like	craniofacial development protein 2-like
OG0000094	genome	Node16	expansion	0.000304655	gene count:19			craniofacial development protein 2-like	craniofacial development protein 2-like
OG0000094	genome	NPUMI	contraction	3.06e-05	gene count:2			craniofacial development protein 2-like	craniofacial development protein 2-like
OG0000094	genome	ATUMI	contraction	0.0484314	gene count:0			craniofacial development protein 2-like	craniofacial development protein 2-like
OG0000094	genome	Node15(Coccinellidae)	expansion	0.0242138	gene count:13			craniofacial development protein 2-like	craniofacial development protein 2-like
OG0000094	genome	DHELO	expansion	2.56e-06	gene count:30			craniofacial development protein 2-like	craniofacial development protein 2-like
OG0000094	genome	Node14	expansion	0.000344259	gene count:8			craniofacial development protein 2-like	craniofacial development protein 2-like
OG0000094	genome	Node6	expansion	0.000470557	gene count:4			craniofacial development protein 2-like	craniofacial development protein 2-like
OG0000095	genome	AGLAB	expansion	0.0208425	gene count:23	SP	PF00089:Trypsin,percent=91.14	trypsin-3-like	trypsin-7-like
OG0000095	genome	NPUMI	expansion	0.00395241	gene count:23	SP	PF00089:Trypsin,percent=91.14	trypsin-3-like	trypsin-7-like
OG0000095	genome	DHELO	expansion	0.000253196	gene count:33	SP	PF00089:Trypsin,percent=91.14	trypsin-3-like	trypsin-7-like
OG0000095	genome	NVESP	expansion	0.0110687	gene count:27	SP	PF00089:Trypsin,percent=91.14	trypsin-3-like	trypsin-7-like
OG0000095	genome	PPYRA	expansion	4.28e-07	gene count:55	SP	PF00089:Trypsin,percent=91.14	trypsin-3-like	trypsin-7-like
OG0000095	genome	APLAN	expansion	0.00263245	gene count:37	SP	PF00089:Trypsin,percent=91.14	trypsin-3-like	trypsin-7-like
OG0000095	genome	Node2	expansion	0.000960325	gene count:18	SP	PF00089:Trypsin,percent=91.14	trypsin-3-like	trypsin-7-like
OG0000095	genome	Node1	expansion	5.45e-05	gene count:12	SP	PF00089:Trypsin,percent=91.14	trypsin-3-like	trypsin-7-like
OG0000096	genome	MDISC	contraction	0.0334557	gene count:9		PF13873:Myb/SANT-like DNA-binding domain,percent=78.57	uncharacterized LOC123321042	uncharacterized LOC123674154, transcript variant X1
OG0000096	genome	ABIPU	expansion	1.15e-10	gene count:32		PF13873:Myb/SANT-like DNA-binding domain,percent=78.57	uncharacterized LOC123321042	uncharacterized LOC123674154, transcript variant X1
OG0000096	genome	Node19	contraction	6.06e-15	gene count:2		PF13873:Myb/SANT-like DNA-binding domain,percent=78.57	uncharacterized LOC123321042	uncharacterized LOC123674154, transcript variant X1
OG0000096	genome	CIMPU	expansion	7.2e-38	gene count:72		PF13873:Myb/SANT-like DNA-binding domain,percent=78.57	uncharacterized LOC123321042	uncharacterized LOC123674154, transcript variant X1
OG0000096	genome	LDECE	contraction	0.02668	gene count:5		PF13873:Myb/SANT-like DNA-binding domain,percent=78.57	uncharacterized LOC123321042	uncharacterized LOC123674154, transcript variant X1
OG0000096	genome	DVIRG	expansion	3.17e-05	gene count:26		PF13873:Myb/SANT-like DNA-binding domain,percent=78.57	uncharacterized LOC123321042	uncharacterized LOC123674154, transcript variant X1
OG0000096	genome	HAXYR	contraction	0.00062625	gene count:6		PF13873:Myb/SANT-like DNA-binding domain,percent=78.57	uncharacterized LOC123321042	uncharacterized LOC123674154, transcript variant X1
OG0000096	genome	Node18(Epilachnini)	expansion	0.0261351	gene count:18		PF13873:Myb/SANT-like DNA-binding domain,percent=78.57	uncharacterized LOC123321042	uncharacterized LOC123674154, transcript variant X1
OG0000096	genome	CMONT	contraction	3.29e-05	gene count:3		PF13873:Myb/SANT-like DNA-binding domain,percent=78.57	uncharacterized LOC123321042	uncharacterized LOC123674154, transcript variant X1
OG0000096	genome	SORYZ	expansion	0.0289472	gene count:12		PF13873:Myb/SANT-like DNA-binding domain,percent=78.57	uncharacterized LOC123321042	uncharacterized LOC123674154, transcript variant X1
OG0000096	genome	ATUMI	contraction	0.000734062	gene count:0		PF13873:Myb/SANT-like DNA-binding domain,percent=78.57	uncharacterized LOC123321042	uncharacterized LOC123674154, transcript variant X1
OG0000096	genome	DHELO	expansion	0.0300707	gene count:18		PF13873:Myb/SANT-like DNA-binding domain,percent=78.57	uncharacterized LOC123321042	uncharacterized LOC123674154, transcript variant X1
OG0000096	genome	PPYRA	expansion	1.9e-17	gene count:72		PF13873:Myb/SANT-like DNA-binding domain,percent=78.57	uncharacterized LOC123321042	uncharacterized LOC123674154, transcript variant X1
OG0000096	genome	APLAN	contraction	0.00410596	gene count:0		PF13873:Myb/SANT-like DNA-binding domain,percent=78.57	uncharacterized LOC123321042	uncharacterized LOC123674154, transcript variant X1
OG0000097	genome	DVIRG	expansion	0.0399137	gene count:17		PF13561:Enoyl-(Acyl carrier protein) reductase,percent=84.87;PF00106:short chain dehydrogenase,percent=86.76;PF08659:KR domain,percent=67.07	retinol dehydrogenase 13-like, transcript variant X2	dehydrogenase/reductase SDR family member 13-like
OG0000097	genome	ATUMI	expansion	0.00532821	gene count:21		PF13561:Enoyl-(Acyl carrier protein) reductase,percent=84.87;PF00106:short chain dehydrogenase,percent=86.76;PF08659:KR domain,percent=67.07	retinol dehydrogenase 13-like, transcript variant X2	dehydrogenase/reductase SDR family member 13-like
OG0000097	genome	OTAUR	expansion	0.00129967	gene count:21		PF13561:Enoyl-(Acyl carrier protein) reductase,percent=84.87;PF00106:short chain dehydrogenase,percent=86.76;PF08659:KR domain,percent=67.07	retinol dehydrogenase 13-like, transcript variant X2	dehydrogenase/reductase SDR family member 13-like
OG0000097	genome	NVESP	expansion	0.0489431	gene count:15		PF13561:Enoyl-(Acyl carrier protein) reductase,percent=84.87;PF00106:short chain dehydrogenase,percent=86.76;PF08659:KR domain,percent=67.07	retinol dehydrogenase 13-like, transcript variant X2	dehydrogenase/reductase SDR family member 13-like
OG0000097	genome	Node6	expansion	0.0339757	gene count:10		PF13561:Enoyl-(Acyl carrier protein) reductase,percent=84.87;PF00106:short chain dehydrogenase,percent=86.76;PF08659:KR domain,percent=67.07	retinol dehydrogenase 13-like, transcript variant X2	dehydrogenase/reductase SDR family member 13-like
OG0000097	genome	Node3	expansion	4.27e-05	gene count:7		PF13561:Enoyl-(Acyl carrier protein) reductase,percent=84.87;PF00106:short chain dehydrogenase,percent=86.76;PF08659:KR domain,percent=67.07	retinol dehydrogenase 13-like, transcript variant X2	dehydrogenase/reductase SDR family member 13-like
OG0000098	genome	MDISC	expansion	0.00981262	gene count:22			uncharacterized LOC123322026	uncharacterized LOC123684897
OG0000098	genome	HVIMA	contraction	0.000922167	gene count:44			uncharacterized LOC123322026	uncharacterized LOC123684897
OG0000098	genome	ABIPU	contraction	3.17e-05	gene count:7			uncharacterized LOC123322026	uncharacterized LOC123684897
OG0000098	genome	Node19	contraction	0.0383791	gene count:49			uncharacterized LOC123322026	uncharacterized LOC123684897
OG0000098	genome	CIMPU	expansion	1.12e-25	gene count:110			uncharacterized LOC123322026	uncharacterized LOC123684897
OG0000098	genome	Node18(Epilachnini)	expansion	3.86e-15	gene count:56			uncharacterized LOC123322026	uncharacterized LOC123684897
OG0000098	genome	Node20(Coccinellini)	contraction	0.0322126	gene count:16			uncharacterized LOC123322026	uncharacterized LOC123684897
OG0000098	genome	Node17	expansion	0.00415353	gene count:24			uncharacterized LOC123322026	uncharacterized LOC123684897
OG0000098	genome	Node13	contraction	0.0312142	gene count:0			uncharacterized LOC123322026	uncharacterized LOC123684897
OG0000098	genome	Node16	expansion	6.67e-05	gene count:21			uncharacterized LOC123322026	uncharacterized LOC123684897
OG0000098	genome	NPUMI	contraction	0.0272568	gene count:7			uncharacterized LOC123322026	uncharacterized LOC123684897
OG0000098	genome	Node15(Coccinellidae)	expansion	7.71e-06	gene count:14			uncharacterized LOC123322026	uncharacterized LOC123684897
OG0000098	genome	Node14	expansion	0.0119648	gene count:4			uncharacterized LOC123322026	uncharacterized LOC123684897
OG0000098	genome	MBIPU	expansion	0.0332661	gene count:6			uncharacterized LOC123322026	uncharacterized LOC123684897
OG0000098	genome	Node6	expansion	0.0486824	gene count:2			uncharacterized LOC123322026	uncharacterized LOC123684897
OG0000098	genome	PPYRA	expansion	0.000313051	gene count:10			uncharacterized LOC123322026	uncharacterized LOC123684897
OG0000099	genome	MDISC	contraction	0.0410407	gene count:5			uncharacterized LOC123318252	uncharacterized LOC123670754
OG0000099	genome	CSEPT	expansion	1.01e-10	gene count:24			uncharacterized LOC123318252	uncharacterized LOC123670754
OG0000099	genome	Node19	contraction	0.018409	gene count:1			uncharacterized LOC123318252	uncharacterized LOC123670754
OG0000099	genome	DVIRG	expansion	1.29e-11	gene count:29			uncharacterized LOC123318252	uncharacterized LOC123670754
OG0000099	genome	CMONT	expansion	0.0307271	gene count:9			uncharacterized LOC123318252	uncharacterized LOC123670754
OG0000099	genome	SORYZ	expansion	0.0113103	gene count:9			uncharacterized LOC123318252	uncharacterized LOC123670754
OG0000099	genome	DPOND	contraction	0.00586513	gene count:0			uncharacterized LOC123318252	uncharacterized LOC123670754
OG0000099	genome	Node20(Coccinellini)	expansion	0.0267768	gene count:8			uncharacterized LOC123318252	uncharacterized LOC123670754
OG0000099	genome	ATUMI	contraction	0.0484314	gene count:0			uncharacterized LOC123318252	uncharacterized LOC123670754
OG0000099	genome	MBIPU	expansion	2.88e-11	gene count:39			uncharacterized LOC123318252	uncharacterized LOC123670754
OG0000099	genome	PPYRA	expansion	9.3e-06	gene count:25			uncharacterized LOC123318252	uncharacterized LOC123670754
OG0000100	genome	HVIGI	contraction	0.000204828	gene count:5			zinc finger MYM-type protein 1-like	zinc finger MYM-type protein 5-like
OG0000100	genome	ABIPU	contraction	1.1e-05	gene count:0			zinc finger MYM-type protein 1-like	zinc finger MYM-type protein 5-like
OG0000100	genome	CIMPU	expansion	0.0178256	gene count:13			zinc finger MYM-type protein 1-like	zinc finger MYM-type protein 5-like
OG0000100	genome	DVIRG	expansion	8.62e-13	gene count:55			zinc finger MYM-type protein 1-like	zinc finger MYM-type protein 5-like
OG0000100	genome	HAXYR	expansion	1.58e-14	gene count:29			zinc finger MYM-type protein 1-like	zinc finger MYM-type protein 5-like
OG0000100	genome	SORYZ	expansion	7.02e-05	gene count:20			zinc finger MYM-type protein 1-like	zinc finger MYM-type protein 5-like
OG0000100	genome	DPOND	contraction	1.87e-05	gene count:0			zinc finger MYM-type protein 1-like	zinc finger MYM-type protein 5-like
OG0000100	genome	Node12	expansion	0.000820974	gene count:18			zinc finger MYM-type protein 1-like	zinc finger MYM-type protein 5-like
OG0000100	genome	Node11	expansion	0.00728739	gene count:12			zinc finger MYM-type protein 1-like	zinc finger MYM-type protein 5-like
OG0000100	genome	ATUMI	contraction	0.00737865	gene count:0			zinc finger MYM-type protein 1-like	zinc finger MYM-type protein 5-like
OG0000100	genome	TDICH	contraction	0.00299171	gene count:0			zinc finger MYM-type protein 1-like	zinc finger MYM-type protein 5-like
OG0000100	genome	OTAUR	expansion	2.29e-07	gene count:27			zinc finger MYM-type protein 1-like	zinc finger MYM-type protein 5-like
OG0000100	genome	PPYRA	expansion	5.32e-10	gene count:42			zinc finger MYM-type protein 1-like	zinc finger MYM-type protein 5-like
OG0000100	genome	NINGE	expansion	0.0179221	gene count:13			zinc finger MYM-type protein 1-like	zinc finger MYM-type protein 5-like
OG0000101	genome	MDISC	expansion	0.00891918	gene count:6			uncharacterized LOC123321101
OG0000101	genome	HVIGI	contraction	0.000209985	gene count:0			uncharacterized LOC123321101
OG0000101	genome	LDECE	contraction	0.00253436	gene count:21			uncharacterized LOC123321101
OG0000101	genome	DVIRG	expansion	9.52e-45	gene count:155			uncharacterized LOC123321101
OG0000101	genome	HAXYR	contraction	0.00513616	gene count:0			uncharacterized LOC123321101
OG0000101	genome	CMONT	expansion	3.51e-07	gene count:15			uncharacterized LOC123321101
OG0000101	genome	SORYZ	expansion	0.000479543	gene count:24			uncharacterized LOC123321101
OG0000101	genome	DPOND	contraction	2.73e-06	gene count:1			uncharacterized LOC123321101
OG0000101	genome	Node12	expansion	2.88e-06	gene count:35			uncharacterized LOC123321101
OG0000101	genome	Node11	expansion	5.25e-06	gene count:23			uncharacterized LOC123321101
OG0000101	genome	NPUMI	contraction	0.0344007	gene count:0			uncharacterized LOC123321101
OG0000101	genome	ATUMI	contraction	0.000296882	gene count:0			uncharacterized LOC123321101
OG0000101	genome	Node10	expansion	0.00172478	gene count:13			uncharacterized LOC123321101
OG0000101	genome	OTAUR	expansion	0.00190335	gene count:14			uncharacterized LOC123321101
OG0000101	genome	MBIPU	expansion	3.68e-05	gene count:26			uncharacterized LOC123321101
OG0000101	genome	NVESP	contraction	0.0331658	gene count:0			uncharacterized LOC123321101
OG0000101	genome	PPYRA	expansion	1.64e-25	gene count:101			uncharacterized LOC123321101
OG0000101	genome	APLAN	contraction	0.0141295	gene count:1			uncharacterized LOC123321101
OG0000101	genome	Node2	expansion	0.0212705	gene count:9			uncharacterized LOC123321101
OG0000102	genome	HVIMA	expansion	1.67e-13	gene count:33			uncharacterized LOC123315278	uncharacterized LOC123677920
OG0000102	genome	HVIGI	contraction	3.88e-11	gene count:12			uncharacterized LOC123315278	uncharacterized LOC123677920
OG0000102	genome	Node18(Epilachnini)	expansion	0.00240692	gene count:20			uncharacterized LOC123315278	uncharacterized LOC123677920
OG0000102	genome	CMONT	expansion	8.26e-08	gene count:33			uncharacterized LOC123315278	uncharacterized LOC123677920
OG0000102	genome	SORYZ	expansion	0.0060635	gene count:6			uncharacterized LOC123315278	uncharacterized LOC123677920
OG0000102	genome	Node20(Coccinellini)	contraction	0.0149161	gene count:6			uncharacterized LOC123315278	uncharacterized LOC123677920
OG0000102	genome	Node17	expansion	0.000550022	gene count:13			uncharacterized LOC123315278	uncharacterized LOC123677920
OG0000102	genome	Node16	expansion	0.00102316	gene count:10			uncharacterized LOC123315278	uncharacterized LOC123677920
OG0000102	genome	NPUMI	contraction	0.000617263	gene count:0			uncharacterized LOC123315278	uncharacterized LOC123677920
OG0000102	genome	Node15(Coccinellidae)	expansion	0.0338437	gene count:6			uncharacterized LOC123315278	uncharacterized LOC123677920
OG0000102	genome	OTAUR	expansion	0.000482604	gene count:10			uncharacterized LOC123315278	uncharacterized LOC123677920
OG0000102	genome	MBIPU	expansion	0.00382799	gene count:9			uncharacterized LOC123315278	uncharacterized LOC123677920
OG0000102	genome	PPYRA	expansion	3.55e-07	gene count:22			uncharacterized LOC123315278	uncharacterized LOC123677920
OG0000103	genome	MDISC	contraction	0.000177171	gene count:8		PF10545:Alcohol dehydrogenase transcription factor Myb/SANT-like,percent=75.22	transcription factor Adf-1-like	uncharacterized LOC123679846
OG0000103	genome	ABIPU	expansion	1.3e-05	gene count:28		PF10545:Alcohol dehydrogenase transcription factor Myb/SANT-like,percent=75.22	transcription factor Adf-1-like	uncharacterized LOC123679846
OG0000103	genome	Node19	contraction	2.93e-08	gene count:4		PF10545:Alcohol dehydrogenase transcription factor Myb/SANT-like,percent=75.22	transcription factor Adf-1-like	uncharacterized LOC123679846
OG0000103	genome	CIMPU	expansion	7.93e-05	gene count:23		PF10545:Alcohol dehydrogenase transcription factor Myb/SANT-like,percent=75.22	transcription factor Adf-1-like	uncharacterized LOC123679846
OG0000103	genome	LDECE	contraction	0.0227217	gene count:7		PF10545:Alcohol dehydrogenase transcription factor Myb/SANT-like,percent=75.22	transcription factor Adf-1-like	uncharacterized LOC123679846
OG0000103	genome	DVIRG	expansion	3.14e-08	gene count:38		PF10545:Alcohol dehydrogenase transcription factor Myb/SANT-like,percent=75.22	transcription factor Adf-1-like	uncharacterized LOC123679846
OG0000103	genome	SORYZ	expansion	2.52e-06	gene count:31		PF10545:Alcohol dehydrogenase transcription factor Myb/SANT-like,percent=75.22	transcription factor Adf-1-like	uncharacterized LOC123679846
OG0000103	genome	DPOND	contraction	0.000774881	gene count:4		PF10545:Alcohol dehydrogenase transcription factor Myb/SANT-like,percent=75.22	transcription factor Adf-1-like	uncharacterized LOC123679846
OG0000103	genome	NPUMI	expansion	0.0225969	gene count:23		PF10545:Alcohol dehydrogenase transcription factor Myb/SANT-like,percent=75.22	transcription factor Adf-1-like	uncharacterized LOC123679846
OG0000103	genome	Node15(Coccinellidae)	expansion	0.0419767	gene count:15		PF10545:Alcohol dehydrogenase transcription factor Myb/SANT-like,percent=75.22	transcription factor Adf-1-like	uncharacterized LOC123679846
OG0000103	genome	PPYRA	expansion	3.08e-06	gene count:31		PF10545:Alcohol dehydrogenase transcription factor Myb/SANT-like,percent=75.22	transcription factor Adf-1-like	uncharacterized LOC123679846
OG0000104	genome	MDISC	contraction	7.72e-06	gene count:14			uncharacterized LOC123315911	uncharacterized LOC123671322
OG0000104	genome	CSEPT	expansion	7.45e-09	gene count:46			uncharacterized LOC123315911	uncharacterized LOC123671322
OG0000104	genome	HVIMA	contraction	0.0130456	gene count:11			uncharacterized LOC123315911	uncharacterized LOC123671322
OG0000104	genome	HVIGI	expansion	0.0328164	gene count:15			uncharacterized LOC123315911	uncharacterized LOC123671322
OG0000104	genome	DVIRG	expansion	0.000665889	gene count:8			uncharacterized LOC123315911	uncharacterized LOC123671322
OG0000104	genome	HAXYR	expansion	2.01e-06	gene count:43			uncharacterized LOC123315911	uncharacterized LOC123671322
OG0000104	genome	CMONT	contraction	7.06e-07	gene count:0			uncharacterized LOC123315911	uncharacterized LOC123671322
OG0000104	genome	SORYZ	expansion	0.0142993	gene count:18			uncharacterized LOC123315911	uncharacterized LOC123671322
OG0000104	genome	DPOND	expansion	0.0142993	gene count:18			uncharacterized LOC123315911	uncharacterized LOC123671322
OG0000104	genome	Node20(Coccinellini)	expansion	2.75e-10	gene count:26			uncharacterized LOC123315911	uncharacterized LOC123671322
OG0000104	genome	Node13	expansion	7.8e-07	gene count:11			uncharacterized LOC123315911	uncharacterized LOC123671322
OG0000104	genome	Node16	expansion	0.0140588	gene count:10			uncharacterized LOC123315911	uncharacterized LOC123671322
OG0000104	genome	NPUMI	contraction	0.00250743	gene count:1			uncharacterized LOC123315911	uncharacterized LOC123671322
OG0000104	genome	DHELO	expansion	2.63e-06	gene count:24			uncharacterized LOC123315911	uncharacterized LOC123671322
OG0000104	genome	Node14	expansion	0.000646129	gene count:5			uncharacterized LOC123315911	uncharacterized LOC123671322
OG0000104	genome	Node6	expansion	0.0486824	gene count:2			uncharacterized LOC123315911	uncharacterized LOC123671322
OG0000105	genome	CSEPT	contraction	1.23e-05	gene count:2		PF00096:Zinc finger, C2H2 type,percent=61.37	longitudinals lacking protein, isoforms A/B/D/L	zinc finger protein 33B-like, transcript variant X1
OG0000105	genome	ABIPU	expansion	0.000683113	gene count:16		PF00096:Zinc finger, C2H2 type,percent=61.37	longitudinals lacking protein, isoforms A/B/D/L	zinc finger protein 33B-like, transcript variant X1
OG0000105	genome	CIMPU	expansion	1.19e-05	gene count:37		PF00096:Zinc finger, C2H2 type,percent=61.37	longitudinals lacking protein, isoforms A/B/D/L	zinc finger protein 33B-like, transcript variant X1
OG0000105	genome	LDECE	contraction	0.00176234	gene count:0		PF00096:Zinc finger, C2H2 type,percent=61.37	longitudinals lacking protein, isoforms A/B/D/L	zinc finger protein 33B-like, transcript variant X1
OG0000105	genome	DVIRG	expansion	0.0457129	gene count:9		PF00096:Zinc finger, C2H2 type,percent=61.37	longitudinals lacking protein, isoforms A/B/D/L	zinc finger protein 33B-like, transcript variant X1
OG0000105	genome	HAXYR	contraction	1.91e-06	gene count:1		PF00096:Zinc finger, C2H2 type,percent=61.37	longitudinals lacking protein, isoforms A/B/D/L	zinc finger protein 33B-like, transcript variant X1
OG0000105	genome	Node18(Epilachnini)	expansion	9.88e-05	gene count:24		PF00096:Zinc finger, C2H2 type,percent=61.37	longitudinals lacking protein, isoforms A/B/D/L	zinc finger protein 33B-like, transcript variant X1
OG0000105	genome	SORYZ	expansion	0.0012474	gene count:14		PF00096:Zinc finger, C2H2 type,percent=61.37	longitudinals lacking protein, isoforms A/B/D/L	zinc finger protein 33B-like, transcript variant X1
OG0000105	genome	DPOND	contraction	0.0359432	gene count:2		PF00096:Zinc finger, C2H2 type,percent=61.37	longitudinals lacking protein, isoforms A/B/D/L	zinc finger protein 33B-like, transcript variant X1
OG0000105	genome	Node20(Coccinellini)	contraction	0.0295403	gene count:9		PF00096:Zinc finger, C2H2 type,percent=61.37	longitudinals lacking protein, isoforms A/B/D/L	zinc finger protein 33B-like, transcript variant X1
OG0000105	genome	DHELO	expansion	1.48e-07	gene count:34		PF00096:Zinc finger, C2H2 type,percent=61.37	longitudinals lacking protein, isoforms A/B/D/L	zinc finger protein 33B-like, transcript variant X1
OG0000105	genome	TCAST	contraction	0.0254181	gene count:0		PF00096:Zinc finger, C2H2 type,percent=61.37	longitudinals lacking protein, isoforms A/B/D/L	zinc finger protein 33B-like, transcript variant X1
OG0000105	genome	Node14	expansion	0.00694609	gene count:8		PF00096:Zinc finger, C2H2 type,percent=61.37	longitudinals lacking protein, isoforms A/B/D/L	zinc finger protein 33B-like, transcript variant X1
OG0000105	genome	OTAUR	contraction	0.0231334	gene count:0		PF00096:Zinc finger, C2H2 type,percent=61.37	longitudinals lacking protein, isoforms A/B/D/L	zinc finger protein 33B-like, transcript variant X1
OG0000105	genome	NVESP	expansion	0.00109005	gene count:17		PF00096:Zinc finger, C2H2 type,percent=61.37	longitudinals lacking protein, isoforms A/B/D/L	zinc finger protein 33B-like, transcript variant X1
OG0000105	genome	NINGE	expansion	0.00401942	gene count:16		PF00096:Zinc finger, C2H2 type,percent=61.37	longitudinals lacking protein, isoforms A/B/D/L	zinc finger protein 33B-like, transcript variant X1
OG0000106	genome	MDISC	expansion	0.0482897	gene count:16		PF03015:Male sterility protein,percent=82.69;PF01370:NAD dependent epimerase/dehydratase family,percent=63.06;PF07993:Male sterility protein,percent=79.55	fatty acyl-CoA reductase wat-like, transcript variant X1	fatty acyl-CoA reductase wat-like, transcript variant X2
OG0000106	genome	CSEPT	contraction	0.000913298	gene count:6		PF03015:Male sterility protein,percent=82.69;PF01370:NAD dependent epimerase/dehydratase family,percent=63.06;PF07993:Male sterility protein,percent=79.55	fatty acyl-CoA reductase wat-like, transcript variant X1	fatty acyl-CoA reductase wat-like, transcript variant X2
OG0000106	genome	HVIGI	contraction	0.0149818	gene count:12		PF03015:Male sterility protein,percent=82.69;PF01370:NAD dependent epimerase/dehydratase family,percent=63.06;PF07993:Male sterility protein,percent=79.55	fatty acyl-CoA reductase wat-like, transcript variant X1	fatty acyl-CoA reductase wat-like, transcript variant X2
OG0000106	genome	AGLAB	expansion	0.0203274	gene count:15		PF03015:Male sterility protein,percent=82.69;PF01370:NAD dependent epimerase/dehydratase family,percent=63.06;PF07993:Male sterility protein,percent=79.55	fatty acyl-CoA reductase wat-like, transcript variant X1	fatty acyl-CoA reductase wat-like, transcript variant X2
OG0000106	genome	TCAST	expansion	0.0385833	gene count:15		PF03015:Male sterility protein,percent=82.69;PF01370:NAD dependent epimerase/dehydratase family,percent=63.06;PF07993:Male sterility protein,percent=79.55	fatty acyl-CoA reductase wat-like, transcript variant X1	fatty acyl-CoA reductase wat-like, transcript variant X2
OG0000106	genome	MBIPU	expansion	0.0161256	gene count:17		PF03015:Male sterility protein,percent=82.69;PF01370:NAD dependent epimerase/dehydratase family,percent=63.06;PF07993:Male sterility protein,percent=79.55	fatty acyl-CoA reductase wat-like, transcript variant X1	fatty acyl-CoA reductase wat-like, transcript variant X2
OG0000107	genome	MDISC	expansion	0.00052058	gene count:6			uncharacterized LOC123313078
OG0000107	genome	HVIGI	contraction	1.78e-05	gene count:1			uncharacterized LOC123313078
OG0000107	genome	CIMPU	expansion	2.83e-06	gene count:13			uncharacterized LOC123313078
OG0000107	genome	DVIRG	expansion	0.00854757	gene count:4			uncharacterized LOC123313078
OG0000107	genome	HAXYR	contraction	0.0192633	gene count:0			uncharacterized LOC123313078
OG0000107	genome	Node18(Epilachnini)	expansion	0.00473862	gene count:5			uncharacterized LOC123313078
OG0000107	genome	SORYZ	expansion	0.000472782	gene count:6			uncharacterized LOC123313078
OG0000107	genome	Node16	expansion	0.0337639	gene count:2			uncharacterized LOC123313078
OG0000108	genome	MDISC	expansion	1.16e-18	gene count:29			uncharacterized LOC123321942	101 kDa malaria antigen-like, transcript variant X1
OG0000108	genome	HVIGI	contraction	0.0149818	gene count:12			uncharacterized LOC123321942	101 kDa malaria antigen-like, transcript variant X1
OG0000108	genome	ABIPU	contraction	0.016646	gene count:2			uncharacterized LOC123321942	101 kDa malaria antigen-like, transcript variant X1
OG0000108	genome	Node19	contraction	0.00132002	gene count:14			uncharacterized LOC123321942	101 kDa malaria antigen-like, transcript variant X1
OG0000108	genome	CIMPU	expansion	8.74e-35	gene count:73			uncharacterized LOC123321942	101 kDa malaria antigen-like, transcript variant X1
OG0000108	genome	Node18(Epilachnini)	expansion	4.77e-10	gene count:21			uncharacterized LOC123321942	101 kDa malaria antigen-like, transcript variant X1
OG0000108	genome	MBIPU	expansion	2.45e-11	gene count:33			uncharacterized LOC123321942	101 kDa malaria antigen-like, transcript variant X1
OG0000108	genome	Node6	expansion	0.0486824	gene count:2			uncharacterized LOC123321942	101 kDa malaria antigen-like, transcript variant X1
OG0000108	genome	PPYRA	expansion	5.9e-06	gene count:15			uncharacterized LOC123321942	101 kDa malaria antigen-like, transcript variant X1
OG0000109	genome	MDISC	expansion	4.9e-07	gene count:19			uncharacterized LOC123320995	uncharacterized LOC123688091
OG0000109	genome	CSEPT	contraction	5.14e-06	gene count:1			uncharacterized LOC123320995	uncharacterized LOC123688091
OG0000109	genome	HVIMA	expansion	1.93e-14	gene count:54			uncharacterized LOC123320995	uncharacterized LOC123688091
OG0000109	genome	HVIGI	contraction	5.29e-28	gene count:17			uncharacterized LOC123320995	uncharacterized LOC123688091
OG0000109	genome	CIMPU	expansion	6.6e-13	gene count:73			uncharacterized LOC123320995	uncharacterized LOC123688091
OG0000109	genome	HAXYR	contraction	0.000265068	gene count:2			uncharacterized LOC123320995	uncharacterized LOC123688091
OG0000109	genome	Node18(Epilachnini)	expansion	2.38e-08	gene count:43			uncharacterized LOC123320995	uncharacterized LOC123688091
OG0000109	genome	CMONT	expansion	1.14e-12	gene count:59			uncharacterized LOC123320995	uncharacterized LOC123688091
OG0000109	genome	Node20(Coccinellini)	contraction	0.000130565	gene count:8			uncharacterized LOC123320995	uncharacterized LOC123688091
OG0000109	genome	Node17	expansion	7.92e-09	gene count:23			uncharacterized LOC123320995	uncharacterized LOC123688091
OG0000109	genome	Node16	expansion	1.38e-05	gene count:16			uncharacterized LOC123320995	uncharacterized LOC123688091
OG0000109	genome	NPUMI	contraction	0.00225282	gene count:2			uncharacterized LOC123320995	uncharacterized LOC123688091
OG0000109	genome	Node15(Coccinellidae)	expansion	5.12e-05	gene count:9			uncharacterized LOC123320995	uncharacterized LOC123688091
OG0000109	genome	Node14	expansion	0.0354676	gene count:2			uncharacterized LOC123320995	uncharacterized LOC123688091
OG0000110	genome	HAXYR	contraction	0.0314241	gene count:3	GLC	PF00232:Glycosyl hydrolase family 1,percent=81.32	myrosinase 1-like	myrosinase 1-like
OG0000110	genome	SORYZ	contraction	0.0284845	gene count:13	GLC	PF00232:Glycosyl hydrolase family 1,percent=81.32	myrosinase 1-like	myrosinase 1-like
OG0000110	genome	DPOND	expansion	0.000551976	gene count:36	GLC	PF00232:Glycosyl hydrolase family 1,percent=81.32	myrosinase 1-like	myrosinase 1-like
OG0000110	genome	AGLAB	expansion	0.000122046	gene count:45	GLC	PF00232:Glycosyl hydrolase family 1,percent=81.32	myrosinase 1-like	myrosinase 1-like
OG0000110	genome	Node20(Coccinellini)	contraction	0.0469901	gene count:6	GLC	PF00232:Glycosyl hydrolase family 1,percent=81.32	myrosinase 1-like	myrosinase 1-like
OG0000110	genome	Node11	expansion	0.0195953	gene count:24	GLC	PF00232:Glycosyl hydrolase family 1,percent=81.32	myrosinase 1-like	myrosinase 1-like
OG0000110	genome	Node10	expansion	0.0083535	gene count:19	GLC	PF00232:Glycosyl hydrolase family 1,percent=81.32	myrosinase 1-like	myrosinase 1-like
OG0000110	genome	APLAN	expansion	1.72e-06	gene count:36	GLC	PF00232:Glycosyl hydrolase family 1,percent=81.32	myrosinase 1-like	myrosinase 1-like
OG0000112	genome	MDISC	expansion	0.00194076	gene count:16		PF08242:Methyltransferase domain,percent=82.5;PF13847:Methyltransferase domain,percent=83.33;PF13489:Methyltransferase domain,percent=81.9;PF08241:Methyltransferase domain,percent=88.09;PF13649:Methyltransferase domain,percent=86.9	juvenile hormone acid O-methyltransferase-like	juvenile hormone acid O-methyltransferase-like
OG0000112	genome	Node19	expansion	0.007247	gene count:18		PF08242:Methyltransferase domain,percent=82.5;PF13847:Methyltransferase domain,percent=83.33;PF13489:Methyltransferase domain,percent=81.9;PF08241:Methyltransferase domain,percent=88.09;PF13649:Methyltransferase domain,percent=86.9	juvenile hormone acid O-methyltransferase-like	juvenile hormone acid O-methyltransferase-like
OG0000112	genome	LDECE	expansion	0.0104271	gene count:19		PF08242:Methyltransferase domain,percent=82.5;PF13847:Methyltransferase domain,percent=83.33;PF13489:Methyltransferase domain,percent=81.9;PF08241:Methyltransferase domain,percent=88.09;PF13649:Methyltransferase domain,percent=86.9	juvenile hormone acid O-methyltransferase-like	juvenile hormone acid O-methyltransferase-like
OG0000112	genome	DVIRG	expansion	0.00224843	gene count:21		PF08242:Methyltransferase domain,percent=82.5;PF13847:Methyltransferase domain,percent=83.33;PF13489:Methyltransferase domain,percent=81.9;PF08241:Methyltransferase domain,percent=88.09;PF13649:Methyltransferase domain,percent=86.9	juvenile hormone acid O-methyltransferase-like	juvenile hormone acid O-methyltransferase-like
OG0000112	genome	HAXYR	contraction	0.0264986	gene count:6		PF08242:Methyltransferase domain,percent=82.5;PF13847:Methyltransferase domain,percent=83.33;PF13489:Methyltransferase domain,percent=81.9;PF08241:Methyltransferase domain,percent=88.09;PF13649:Methyltransferase domain,percent=86.9	juvenile hormone acid O-methyltransferase-like	juvenile hormone acid O-methyltransferase-like
OG0000112	genome	Node12	expansion	0.000377532	gene count:11		PF08242:Methyltransferase domain,percent=82.5;PF13847:Methyltransferase domain,percent=83.33;PF13489:Methyltransferase domain,percent=81.9;PF08241:Methyltransferase domain,percent=88.09;PF13649:Methyltransferase domain,percent=86.9	juvenile hormone acid O-methyltransferase-like	juvenile hormone acid O-methyltransferase-like
OG0000112	genome	AGLAB	contraction	0.0148484	gene count:1		PF08242:Methyltransferase domain,percent=82.5;PF13847:Methyltransferase domain,percent=83.33;PF13489:Methyltransferase domain,percent=81.9;PF08241:Methyltransferase domain,percent=88.09;PF13649:Methyltransferase domain,percent=86.9	juvenile hormone acid O-methyltransferase-like	juvenile hormone acid O-methyltransferase-like
OG0000112	genome	Node13	contraction	0.0362511	gene count:2		PF08242:Methyltransferase domain,percent=82.5;PF13847:Methyltransferase domain,percent=83.33;PF13489:Methyltransferase domain,percent=81.9;PF08241:Methyltransferase domain,percent=88.09;PF13649:Methyltransferase domain,percent=86.9	juvenile hormone acid O-methyltransferase-like	juvenile hormone acid O-methyltransferase-like
OG0000112	genome	TDICH	contraction	0.014661	gene count:1		PF08242:Methyltransferase domain,percent=82.5;PF13847:Methyltransferase domain,percent=83.33;PF13489:Methyltransferase domain,percent=81.9;PF08241:Methyltransferase domain,percent=88.09;PF13649:Methyltransferase domain,percent=86.9	juvenile hormone acid O-methyltransferase-like	juvenile hormone acid O-methyltransferase-like
OG0000112	genome	OTAUR	expansion	1.16e-06	gene count:27		PF08242:Methyltransferase domain,percent=82.5;PF13847:Methyltransferase domain,percent=83.33;PF13489:Methyltransferase domain,percent=81.9;PF08241:Methyltransferase domain,percent=88.09;PF13649:Methyltransferase domain,percent=86.9	juvenile hormone acid O-methyltransferase-like	juvenile hormone acid O-methyltransferase-like
OG0000112	genome	PPYRA	expansion	6.81e-11	gene count:45		PF08242:Methyltransferase domain,percent=82.5;PF13847:Methyltransferase domain,percent=83.33;PF13489:Methyltransferase domain,percent=81.9;PF08241:Methyltransferase domain,percent=88.09;PF13649:Methyltransferase domain,percent=86.9	juvenile hormone acid O-methyltransferase-like	juvenile hormone acid O-methyltransferase-like
OG0000112	genome	Node1	expansion	0.0463486	gene count:5		PF08242:Methyltransferase domain,percent=82.5;PF13847:Methyltransferase domain,percent=83.33;PF13489:Methyltransferase domain,percent=81.9;PF08241:Methyltransferase domain,percent=88.09;PF13649:Methyltransferase domain,percent=86.9	juvenile hormone acid O-methyltransferase-like	juvenile hormone acid O-methyltransferase-like
OG0000113	genome	MDISC	expansion	0.0399529	gene count:15	UGT	PF00201:UDP-glucoronosyl and UDP-glucosyl transferase,percent=76.54	UDP-glucosyltransferase 2-like	UDP-glycosyltransferase UGT5-like, transcript variant X1
OG0000113	genome	CIMPU	expansion	0.00179378	gene count:30	UGT	PF00201:UDP-glucoronosyl and UDP-glucosyl transferase,percent=76.54	UDP-glucosyltransferase 2-like	UDP-glycosyltransferase UGT5-like, transcript variant X1
OG0000113	genome	HAXYR	contraction	0.00966098	gene count:6	UGT	PF00201:UDP-glucoronosyl and UDP-glucosyl transferase,percent=76.54	UDP-glucosyltransferase 2-like	UDP-glycosyltransferase UGT5-like, transcript variant X1
OG0000113	genome	Node18(Epilachnini)	expansion	7.26e-05	gene count:22	UGT	PF00201:UDP-glucoronosyl and UDP-glucosyl transferase,percent=76.54	UDP-glucosyltransferase 2-like	UDP-glycosyltransferase UGT5-like, transcript variant X1
OG0000113	genome	AGLAB	expansion	5.6e-05	gene count:27	UGT	PF00201:UDP-glucoronosyl and UDP-glucosyl transferase,percent=76.54	UDP-glucosyltransferase 2-like	UDP-glycosyltransferase UGT5-like, transcript variant X1
OG0000113	genome	ATUMI	expansion	0.000881396	gene count:24	UGT	PF00201:UDP-glucoronosyl and UDP-glucosyl transferase,percent=76.54	UDP-glucosyltransferase 2-like	UDP-glycosyltransferase UGT5-like, transcript variant X1
OG0000113	genome	NVESP	expansion	0.0235765	gene count:15	UGT	PF00201:UDP-glucoronosyl and UDP-glucosyl transferase,percent=76.54	UDP-glucosyltransferase 2-like	UDP-glycosyltransferase UGT5-like, transcript variant X1
OG0000113	genome	PPYRA	expansion	5.2e-09	gene count:41	UGT	PF00201:UDP-glucoronosyl and UDP-glucosyl transferase,percent=76.54	UDP-glucosyltransferase 2-like	UDP-glycosyltransferase UGT5-like, transcript variant X1
OG0000114	genome	MDISC	contraction	0.0334557	gene count:9			uncharacterized LOC123317753	uncharacterized LOC123686679, transcript variant X2
OG0000114	genome	CSEPT	contraction	0.00250708	gene count:7			uncharacterized LOC123317753	uncharacterized LOC123686679, transcript variant X2
OG0000114	genome	HVIMA	contraction	8.1e-08	gene count:50			uncharacterized LOC123317753	uncharacterized LOC123686679, transcript variant X2
OG0000114	genome	HVIGI	expansion	4.01e-21	gene count:83			uncharacterized LOC123317753	uncharacterized LOC123686679, transcript variant X2
OG0000114	genome	Node23	contraction	0.00744765	gene count:13			uncharacterized LOC123317753	uncharacterized LOC123686679, transcript variant X2
OG0000114	genome	ABIPU	expansion	7.36e-10	gene count:34			uncharacterized LOC123317753	uncharacterized LOC123686679, transcript variant X2
OG0000114	genome	Node19	expansion	0.00362786	gene count:60			uncharacterized LOC123317753	uncharacterized LOC123686679, transcript variant X2
OG0000114	genome	DVIRG	expansion	3.69e-09	gene count:15			uncharacterized LOC123317753	uncharacterized LOC123686679, transcript variant X2
OG0000114	genome	HAXYR	contraction	0.0238765	gene count:10			uncharacterized LOC123317753	uncharacterized LOC123686679, transcript variant X2
OG0000114	genome	Node18(Epilachnini)	expansion	3.65e-10	gene count:50			uncharacterized LOC123317753	uncharacterized LOC123686679, transcript variant X2
OG0000114	genome	Node20(Coccinellini)	contraction	0.000338955	gene count:15			uncharacterized LOC123317753	uncharacterized LOC123686679, transcript variant X2
OG0000114	genome	NPUMI	expansion	0.00370985	gene count:34			uncharacterized LOC123317753	uncharacterized LOC123686679, transcript variant X2
OG0000114	genome	Node15(Coccinellidae)	expansion	1.1e-12	gene count:21			uncharacterized LOC123317753	uncharacterized LOC123686679, transcript variant X2
OG0000114	genome	Node14	expansion	0.0354676	gene count:2			uncharacterized LOC123317753	uncharacterized LOC123686679, transcript variant X2
OG0000115	genome	MDISC	contraction	0.00366002	gene count:2			piggyBac transposable element-derived protein 4	piggyBac transposable element-derived protein 4-like
OG0000115	genome	CSEPT	expansion	0.0440411	gene count:9			piggyBac transposable element-derived protein 4	piggyBac transposable element-derived protein 4-like
OG0000115	genome	HVIGI	contraction	6.15e-08	gene count:2			piggyBac transposable element-derived protein 4	piggyBac transposable element-derived protein 4-like
OG0000115	genome	ABIPU	contraction	0.0259078	gene count:3			piggyBac transposable element-derived protein 4	piggyBac transposable element-derived protein 4-like
OG0000115	genome	Node19	contraction	0.00977538	gene count:7			piggyBac transposable element-derived protein 4	piggyBac transposable element-derived protein 4-like
OG0000115	genome	CIMPU	expansion	1.11e-12	gene count:30			piggyBac transposable element-derived protein 4	piggyBac transposable element-derived protein 4-like
OG0000115	genome	LDECE	contraction	0.0230542	gene count:14			piggyBac transposable element-derived protein 4	piggyBac transposable element-derived protein 4-like
OG0000115	genome	DVIRG	expansion	3.22e-23	gene count:87			piggyBac transposable element-derived protein 4	piggyBac transposable element-derived protein 4-like
OG0000115	genome	Node18(Epilachnini)	expansion	0.0190442	gene count:11			piggyBac transposable element-derived protein 4	piggyBac transposable element-derived protein 4-like
OG0000115	genome	SORYZ	expansion	0.0120747	gene count:16			piggyBac transposable element-derived protein 4	piggyBac transposable element-derived protein 4-like
OG0000115	genome	DPOND	contraction	0.000172597	gene count:1			piggyBac transposable element-derived protein 4	piggyBac transposable element-derived protein 4-like
OG0000115	genome	Node12	expansion	0.00055893	gene count:23			piggyBac transposable element-derived protein 4	piggyBac transposable element-derived protein 4-like
OG0000115	genome	Node11	expansion	0.000476664	gene count:16			piggyBac transposable element-derived protein 4	piggyBac transposable element-derived protein 4-like
OG0000115	genome	NPUMI	contraction	0.000617263	gene count:0			piggyBac transposable element-derived protein 4	piggyBac transposable element-derived protein 4-like
OG0000115	genome	ATUMI	contraction	0.000734062	gene count:0			piggyBac transposable element-derived protein 4	piggyBac transposable element-derived protein 4-like
OG0000115	genome	TCAST	contraction	0.0275758	gene count:1			piggyBac transposable element-derived protein 4	piggyBac transposable element-derived protein 4-like
OG0000115	genome	TDICH	contraction	0.014661	gene count:1			piggyBac transposable element-derived protein 4	piggyBac transposable element-derived protein 4-like
OG0000115	genome	OTAUR	expansion	1.84e-08	gene count:32			piggyBac transposable element-derived protein 4	piggyBac transposable element-derived protein 4-like
OG0000115	genome	MBIPU	expansion	2.09e-16	gene count:63			piggyBac transposable element-derived protein 4	piggyBac transposable element-derived protein 4-like
OG0000116	genome	Node19	contraction	0.00131236	gene count:0
OG0000116	genome	CIMPU	expansion	2.77e-23	gene count:29
OG0000116	genome	DVIRG	expansion	3.52e-17	gene count:32
OG0000116	genome	Node18(Epilachnini)	expansion	0.0102746	gene count:3
OG0000116	genome	Node12	expansion	0.0445946	gene count:2
OG0000116	genome	DHELO	expansion	0.0261583	gene count:4
OG0000116	genome	PPYRA	expansion	2.56e-12	gene count:41
OG0000117	genome	MDISC	expansion	4.81e-19	gene count:72			uncharacterized LOC123322209	uncharacterized LOC123676217, transcript variant X1
OG0000117	genome	CSEPT	contraction	8.72e-21	gene count:5			uncharacterized LOC123322209	uncharacterized LOC123676217, transcript variant X1
OG0000117	genome	HVIMA	contraction	0.00191686	gene count:31			uncharacterized LOC123322209	uncharacterized LOC123676217, transcript variant X1
OG0000117	genome	ABIPU	expansion	2.49e-13	gene count:64			uncharacterized LOC123322209	uncharacterized LOC123676217, transcript variant X1
OG0000117	genome	CIMPU	expansion	0.000187006	gene count:52			uncharacterized LOC123322209	uncharacterized LOC123676217, transcript variant X1
OG0000117	genome	Node22	expansion	0.0104235	gene count:33			uncharacterized LOC123322209	uncharacterized LOC123676217, transcript variant X1
OG0000117	genome	HAXYR	contraction	3.23e-18	gene count:4			uncharacterized LOC123322209	uncharacterized LOC123676217, transcript variant X1
OG0000117	genome	Node18(Epilachnini)	expansion	0.0178816	gene count:39			uncharacterized LOC123322209	uncharacterized LOC123676217, transcript variant X1
OG0000117	genome	CMONT	expansion	3.6e-07	gene count:57			uncharacterized LOC123322209	uncharacterized LOC123676217, transcript variant X1
OG0000117	genome	Node16	expansion	3.61e-08	gene count:29			uncharacterized LOC123322209	uncharacterized LOC123676217, transcript variant X1
OG0000117	genome	NPUMI	contraction	0.000553336	gene count:6			uncharacterized LOC123322209	uncharacterized LOC123676217, transcript variant X1
OG0000117	genome	Node15(Coccinellidae)	expansion	9.75e-09	gene count:17			uncharacterized LOC123322209	uncharacterized LOC123676217, transcript variant X1
OG0000117	genome	Node14	expansion	0.00252876	gene count:3			uncharacterized LOC123322209	uncharacterized LOC123676217, transcript variant X1
OG0000117	genome	MBIPU	expansion	0.0062024	gene count:6			uncharacterized LOC123322209	uncharacterized LOC123676217, transcript variant X1
OG0000119	genome	MDISC	expansion	1.1e-25	gene count:61			uncharacterized LOC123314807
OG0000119	genome	CSEPT	contraction	4.93e-11	gene count:4			uncharacterized LOC123314807
OG0000119	genome	HVIMA	expansion	2.43e-19	gene count:66			uncharacterized LOC123314807
OG0000119	genome	HVIGI	contraction	9.44e-08	gene count:37			uncharacterized LOC123314807
OG0000119	genome	ABIPU	expansion	9.72e-05	gene count:30			uncharacterized LOC123314807
OG0000119	genome	Node19	expansion	0.0215198	gene count:46			uncharacterized LOC123314807
OG0000119	genome	CIMPU	expansion	0.0335316	gene count:46			uncharacterized LOC123314807
OG0000119	genome	Node22	expansion	0.0316929	gene count:19			uncharacterized LOC123314807
OG0000119	genome	HAXYR	contraction	7.35e-15	gene count:0			uncharacterized LOC123314807
OG0000119	genome	Node18(Epilachnini)	expansion	6.26e-11	gene count:39			uncharacterized LOC123314807
OG0000119	genome	Node16	expansion	1.38e-05	gene count:16			uncharacterized LOC123314807
OG0000119	genome	NPUMI	contraction	0.0113004	gene count:3			uncharacterized LOC123314807
OG0000119	genome	Node15(Coccinellidae)	expansion	2.06e-06	gene count:9			uncharacterized LOC123314807
OG0000119	genome	Node8	contraction	0.0463252	gene count:0			uncharacterized LOC123314807
OG0000120	genome	Node6	emergence	0.00478622 for expansion	gene count:3	OBP	PF01395:PBP/GOBP family,percent=89.65	uncharacterized LOC123321121	uncharacterized LOC123676376
OG0000120	genome	CIMPU	expansion	3.23e-05	gene count:31	OBP	PF01395:PBP/GOBP family,percent=89.65	uncharacterized LOC123321121	uncharacterized LOC123676376
OG0000120	genome	DVIRG	expansion	0.000548179	gene count:10	OBP	PF01395:PBP/GOBP family,percent=89.65	uncharacterized LOC123321121	uncharacterized LOC123676376
OG0000120	genome	Node18(Epilachnini)	expansion	0.000748615	gene count:20	OBP	PF01395:PBP/GOBP family,percent=89.65	uncharacterized LOC123321121	uncharacterized LOC123676376
OG0000120	genome	Node15(Coccinellidae)	expansion	0.00121158	gene count:10	OBP	PF01395:PBP/GOBP family,percent=89.65	uncharacterized LOC123321121	uncharacterized LOC123676376
OG0000120	genome	TCAST	expansion	0.0466017	gene count:7	OBP	PF01395:PBP/GOBP family,percent=89.65	uncharacterized LOC123321121	uncharacterized LOC123676376
OG0000120	genome	MBIPU	expansion	0.0150451	gene count:9	OBP	PF01395:PBP/GOBP family,percent=89.65	uncharacterized LOC123321121	uncharacterized LOC123676376
OG0000122	genome	HVIMA	contraction	2.18e-12	gene count:3			uncharacterized LOC123316839
OG0000122	genome	HVIGI	expansion	6.84e-09	gene count:18			uncharacterized LOC123316839
OG0000122	genome	ABIPU	contraction	0.0162489	gene count:0			uncharacterized LOC123316839
OG0000122	genome	HAXYR	contraction	0.0192633	gene count:0			uncharacterized LOC123316839
OG0000122	genome	Node18(Epilachnini)	expansion	0.0190442	gene count:11			uncharacterized LOC123316839
OG0000122	genome	CMONT	expansion	0.000366101	gene count:16			uncharacterized LOC123316839
OG0000122	genome	Node20(Coccinellini)	contraction	0.00307812	gene count:2			uncharacterized LOC123316839
OG0000122	genome	Node17	expansion	0.0424684	gene count:7			uncharacterized LOC123316839
OG0000122	genome	Node15(Coccinellidae)	expansion	0.000211461	gene count:6			uncharacterized LOC123316839
OG0000122	genome	Node8	contraction	0.0463252	gene count:0			uncharacterized LOC123316839
OG0000123	genome	MDISC	expansion	4.21e-06	gene count:19			uncharacterized LOC123321972	uncharacterized LOC123683036
OG0000123	genome	CSEPT	contraction	0.0128196	gene count:5			uncharacterized LOC123321972	uncharacterized LOC123683036
OG0000123	genome	HVIMA	contraction	0.000138149	gene count:13			uncharacterized LOC123321972	uncharacterized LOC123683036
OG0000123	genome	CIMPU	expansion	0.000951264	gene count:27			uncharacterized LOC123321972	uncharacterized LOC123683036
OG0000123	genome	DVIRG	expansion	4.44e-10	gene count:26			uncharacterized LOC123321972	uncharacterized LOC123683036
OG0000123	genome	CMONT	expansion	4.63e-11	gene count:43			uncharacterized LOC123321972	uncharacterized LOC123683036
OG0000123	genome	SORYZ	expansion	0.0121726	gene count:7			uncharacterized LOC123321972	uncharacterized LOC123683036
OG0000123	genome	Node12	expansion	0.039702	gene count:5			uncharacterized LOC123321972	uncharacterized LOC123683036
OG0000123	genome	Node20(Coccinellini)	contraction	0.0295403	gene count:9			uncharacterized LOC123321972	uncharacterized LOC123683036
OG0000123	genome	Node17	expansion	0.0195709	gene count:15			uncharacterized LOC123321972	uncharacterized LOC123683036
OG0000123	genome	Node16	expansion	0.00371392	gene count:13			uncharacterized LOC123321972	uncharacterized LOC123683036
OG0000123	genome	NPUMI	contraction	0.0113004	gene count:3			uncharacterized LOC123321972	uncharacterized LOC123683036
OG0000123	genome	Node15(Coccinellidae)	expansion	0.0060386	gene count:9			uncharacterized LOC123321972	uncharacterized LOC123683036
OG0000123	genome	Node3	expansion	0.0254068	gene count:2			uncharacterized LOC123321972	uncharacterized LOC123683036
OG0000125	genome	ATUMI	expansion	0.0124878	gene count:17	GST	PF13409:Glutathione S-transferase, N-terminal domain,percent=91.46;PF00043:Glutathione S-transferase, C-terminal domain,percent=93.91;PF13417:Glutathione S-transferase, N-terminal domain,percent=94.56;PF02798:Glutathione S-transferase, N-terminal domain,percent=94.04;PF14497:Glutathione S-transferase, C-terminal domain,percent=90.03	glutathione S-transferase 1-like, transcript variant X2	glutathione S-transferase 1-like
OG0000125	genome	TCAST	expansion	0.0261293	gene count:16	GST	PF13409:Glutathione S-transferase, N-terminal domain,percent=91.46;PF00043:Glutathione S-transferase, C-terminal domain,percent=93.91;PF13417:Glutathione S-transferase, N-terminal domain,percent=94.56;PF02798:Glutathione S-transferase, N-terminal domain,percent=94.04;PF14497:Glutathione S-transferase, C-terminal domain,percent=90.03	glutathione S-transferase 1-like, transcript variant X2	glutathione S-transferase 1-like
OG0000125	genome	PPYRA	expansion	0.00141706	gene count:15	GST	PF13409:Glutathione S-transferase, N-terminal domain,percent=91.46;PF00043:Glutathione S-transferase, C-terminal domain,percent=93.91;PF13417:Glutathione S-transferase, N-terminal domain,percent=94.56;PF02798:Glutathione S-transferase, N-terminal domain,percent=94.04;PF14497:Glutathione S-transferase, C-terminal domain,percent=90.03	glutathione S-transferase 1-like, transcript variant X2	glutathione S-transferase 1-like
OG0000126	genome	CSEPT	contraction	0.00366002	gene count:2			uncharacterized LOC123306698	protein FAM200A-like
OG0000126	genome	HVIMA	contraction	6.16e-08	gene count:14			uncharacterized LOC123306698	protein FAM200A-like
OG0000126	genome	HVIGI	expansion	0.00884435	gene count:24			uncharacterized LOC123306698	protein FAM200A-like
OG0000126	genome	ABIPU	expansion	4.04e-07	gene count:18			uncharacterized LOC123306698	protein FAM200A-like
OG0000126	genome	CIMPU	expansion	6.69e-20	gene count:60			uncharacterized LOC123306698	protein FAM200A-like
OG0000126	genome	LDECE	contraction	0.0292327	gene count:3			uncharacterized LOC123306698	protein FAM200A-like
OG0000126	genome	DVIRG	expansion	5.47e-05	gene count:21			uncharacterized LOC123306698	protein FAM200A-like
OG0000126	genome	Node18(Epilachnini)	expansion	9.3e-12	gene count:25			uncharacterized LOC123306698	protein FAM200A-like
OG0000126	genome	CMONT	contraction	0.00666875	gene count:2			uncharacterized LOC123306698	protein FAM200A-like
OG0000126	genome	SORYZ	expansion	4.09e-10	gene count:31			uncharacterized LOC123306698	protein FAM200A-like
OG0000126	genome	DPOND	contraction	1.87e-05	gene count:0			uncharacterized LOC123306698	protein FAM200A-like
OG0000126	genome	ATUMI	contraction	0.0484314	gene count:0			uncharacterized LOC123306698	protein FAM200A-like
OG0000126	genome	Node10	expansion	0.0262822	gene count:6			uncharacterized LOC123306698	protein FAM200A-like
OG0000126	genome	TCAST	expansion	0.0193134	gene count:10			uncharacterized LOC123306698	protein FAM200A-like
OG0000126	genome	PPYRA	expansion	2.01e-06	gene count:25			uncharacterized LOC123306698	protein FAM200A-like
OG0000129	genome	MDISC	expansion	4.73e-05	gene count:20		PF00858:Amiloride-sensitive sodium channel,percent=73.09	pickpocket protein 28-like	pickpocket protein 28-like
OG0000129	genome	HVIMA	expansion	2.63e-08	gene count:21		PF00858:Amiloride-sensitive sodium channel,percent=73.09	pickpocket protein 28-like	pickpocket protein 28-like
OG0000129	genome	HVIGI	contraction	0.00114246	gene count:11		PF00858:Amiloride-sensitive sodium channel,percent=73.09	pickpocket protein 28-like	pickpocket protein 28-like
OG0000129	genome	DVIRG	expansion	0.00658024	gene count:11		PF00858:Amiloride-sensitive sodium channel,percent=73.09	pickpocket protein 28-like	pickpocket protein 28-like
OG0000129	genome	Node15(Coccinellidae)	expansion	0.0144294	gene count:8		PF00858:Amiloride-sensitive sodium channel,percent=73.09	pickpocket protein 28-like	pickpocket protein 28-like
OG0000129	genome	Node6	expansion	0.00478622	gene count:3		PF00858:Amiloride-sensitive sodium channel,percent=73.09	pickpocket protein 28-like	pickpocket protein 28-like
OG0000130	genome	HVIGI	expansion	0.0476965	gene count:6		PF00106:short chain dehydrogenase,percent=93.78;PF08659:KR domain,percent=86.48;PF13561:Enoyl-(Acyl carrier protein) reductase,percent=92.02	farnesol dehydrogenase-like	farnesol dehydrogenase-like
OG0000130	genome	AGLAB	expansion	0.0164821	gene count:22		PF00106:short chain dehydrogenase,percent=93.78;PF08659:KR domain,percent=86.48;PF13561:Enoyl-(Acyl carrier protein) reductase,percent=92.02	farnesol dehydrogenase-like	farnesol dehydrogenase-like
OG0000130	genome	Node15(Coccinellidae)	contraction	0.0410776	gene count:7		PF00106:short chain dehydrogenase,percent=93.78;PF08659:KR domain,percent=86.48;PF13561:Enoyl-(Acyl carrier protein) reductase,percent=92.02	farnesol dehydrogenase-like	farnesol dehydrogenase-like
OG0000130	genome	MBIPU	expansion	0.020765	gene count:23		PF00106:short chain dehydrogenase,percent=93.78;PF08659:KR domain,percent=86.48;PF13561:Enoyl-(Acyl carrier protein) reductase,percent=92.02	farnesol dehydrogenase-like	farnesol dehydrogenase-like
OG0000130	genome	PPYRA	expansion	1.13e-05	gene count:40		PF00106:short chain dehydrogenase,percent=93.78;PF08659:KR domain,percent=86.48;PF13561:Enoyl-(Acyl carrier protein) reductase,percent=92.02	farnesol dehydrogenase-like	farnesol dehydrogenase-like
OG0000130	genome	APLAN	expansion	0.0239801	gene count:24		PF00106:short chain dehydrogenase,percent=93.78;PF08659:KR domain,percent=86.48;PF13561:Enoyl-(Acyl carrier protein) reductase,percent=92.02	farnesol dehydrogenase-like	farnesol dehydrogenase-like
OG0000130	genome	Node2	expansion	0.0100791	gene count:13		PF00106:short chain dehydrogenase,percent=93.78;PF08659:KR domain,percent=86.48;PF13561:Enoyl-(Acyl carrier protein) reductase,percent=92.02	farnesol dehydrogenase-like	farnesol dehydrogenase-like
OG0000130	genome	Node1	expansion	0.0156706	gene count:9		PF00106:short chain dehydrogenase,percent=93.78;PF08659:KR domain,percent=86.48;PF13561:Enoyl-(Acyl carrier protein) reductase,percent=92.02	farnesol dehydrogenase-like	farnesol dehydrogenase-like
OG0000133	genome	CIMPU	expansion	7.93e-05	gene count:23		PF00650:CRAL/TRIO domain,percent=84.76	uncharacterized LOC123310047, transcript variant X3	alpha-tocopherol transfer protein-like, transcript variant X1
OG0000133	genome	Node18(Epilachnini)	expansion	0.00301311	gene count:14		PF00650:CRAL/TRIO domain,percent=84.76	uncharacterized LOC123310047, transcript variant X3	alpha-tocopherol transfer protein-like, transcript variant X1
OG0000133	genome	Node20(Coccinellini)	contraction	0.0077637	gene count:4		PF00650:CRAL/TRIO domain,percent=84.76	uncharacterized LOC123310047, transcript variant X3	alpha-tocopherol transfer protein-like, transcript variant X1
OG0000133	genome	NPUMI	expansion	0.00219537	gene count:17		PF00650:CRAL/TRIO domain,percent=84.76	uncharacterized LOC123310047, transcript variant X3	alpha-tocopherol transfer protein-like, transcript variant X1
OG0000133	genome	Node10	contraction	0.00199441	gene count:0		PF00650:CRAL/TRIO domain,percent=84.76	uncharacterized LOC123310047, transcript variant X3	alpha-tocopherol transfer protein-like, transcript variant X1
OG0000133	genome	Node15(Coccinellidae)	expansion	0.0144294	gene count:8		PF00650:CRAL/TRIO domain,percent=84.76	uncharacterized LOC123310047, transcript variant X3	alpha-tocopherol transfer protein-like, transcript variant X1
OG0000133	genome	Node9	contraction	0.0196286	gene count:2		PF00650:CRAL/TRIO domain,percent=84.76	uncharacterized LOC123310047, transcript variant X3	alpha-tocopherol transfer protein-like, transcript variant X1
OG0000133	genome	MBIPU	expansion	4.59e-20	gene count:65		PF00650:CRAL/TRIO domain,percent=84.76	uncharacterized LOC123310047, transcript variant X3	alpha-tocopherol transfer protein-like, transcript variant X1
OG0000133	genome	Node6	expansion	0.000470557	gene count:4		PF00650:CRAL/TRIO domain,percent=84.76	uncharacterized LOC123310047, transcript variant X3	alpha-tocopherol transfer protein-like, transcript variant X1
OG0000134	genome	MDISC	expansion	5e-15	gene count:28			fatty acid synthase-like, transcript variant X2	fatty acid synthase-like
OG0000134	genome	CSEPT	contraction	0.000424238	gene count:2			fatty acid synthase-like, transcript variant X2	fatty acid synthase-like
OG0000134	genome	HVIGI	expansion	0.0415439	gene count:17			fatty acid synthase-like, transcript variant X2	fatty acid synthase-like
OG0000134	genome	HAXYR	contraction	0.00997836	gene count:3			fatty acid synthase-like, transcript variant X2	fatty acid synthase-like
OG0000134	genome	Node18(Epilachnini)	expansion	0.00429609	gene count:12			fatty acid synthase-like, transcript variant X2	fatty acid synthase-like
OG0000134	genome	CMONT	contraction	0.0391764	gene count:3			fatty acid synthase-like, transcript variant X2	fatty acid synthase-like
OG0000134	genome	AGLAB	expansion	1.73e-07	gene count:27			fatty acid synthase-like, transcript variant X2	fatty acid synthase-like
OG0000134	genome	TDICH	expansion	0.0483052	gene count:14			fatty acid synthase-like, transcript variant X2	fatty acid synthase-like
OG0000134	genome	PPYRA	expansion	2.52e-06	gene count:27			fatty acid synthase-like, transcript variant X2	fatty acid synthase-like
OG0000135	genome	HVIMA	expansion	0.0173599	gene count:11	P450	PF00067:Cytochrome P450,percent=82.75	cytochrome P450 6k1-like	cytochrome P450 6k1-like, transcript variant X1
OG0000135	genome	HVIGI	contraction	0.0002985	gene count:6	P450	PF00067:Cytochrome P450,percent=82.75	cytochrome P450 6k1-like	cytochrome P450 6k1-like, transcript variant X1
OG0000135	genome	DVIRG	expansion	0.00163885	gene count:17	P450	PF00067:Cytochrome P450,percent=82.75	cytochrome P450 6k1-like	cytochrome P450 6k1-like, transcript variant X1
OG0000135	genome	PPYRA	expansion	9.3e-06	gene count:25	P450	PF00067:Cytochrome P450,percent=82.75	cytochrome P450 6k1-like	cytochrome P450 6k1-like, transcript variant X1
OG0000135	genome	Node1	expansion	0.0463486	gene count:5	P450	PF00067:Cytochrome P450,percent=82.75	cytochrome P450 6k1-like	cytochrome P450 6k1-like, transcript variant X1
OG0000136	genome	Node5	loss	0.1394 for contraction	gene count:1	GDH	PF05199:GMC oxidoreductase,percent=81.31;PF00732:GMC oxidoreductase,percent=86.19	glucose dehydrogenase [FAD, quinone]-like	glucose dehydrogenase [FAD, quinone]-like
OG0000136	genome	HVIMA	expansion	1.79e-10	gene count:32	GDH	PF05199:GMC oxidoreductase,percent=81.31;PF00732:GMC oxidoreductase,percent=86.19	glucose dehydrogenase [FAD, quinone]-like	glucose dehydrogenase [FAD, quinone]-like
OG0000136	genome	HVIGI	contraction	0.0335753	gene count:20	GDH	PF05199:GMC oxidoreductase,percent=81.31;PF00732:GMC oxidoreductase,percent=86.19	glucose dehydrogenase [FAD, quinone]-like	glucose dehydrogenase [FAD, quinone]-like
OG0000136	genome	Node19	expansion	0.00348762	gene count:22	GDH	PF05199:GMC oxidoreductase,percent=81.31;PF00732:GMC oxidoreductase,percent=86.19	glucose dehydrogenase [FAD, quinone]-like	glucose dehydrogenase [FAD, quinone]-like
OG0000136	genome	DVIRG	expansion	0.0054824	gene count:21	GDH	PF05199:GMC oxidoreductase,percent=81.31;PF00732:GMC oxidoreductase,percent=86.19	glucose dehydrogenase [FAD, quinone]-like	glucose dehydrogenase [FAD, quinone]-like
OG0000136	genome	Node18(Epilachnini)	expansion	0.00337669	gene count:16	GDH	PF05199:GMC oxidoreductase,percent=81.31;PF00732:GMC oxidoreductase,percent=86.19	glucose dehydrogenase [FAD, quinone]-like	glucose dehydrogenase [FAD, quinone]-like
OG0000136	genome	DHELO	expansion	0.00632472	gene count:18	GDH	PF05199:GMC oxidoreductase,percent=81.31;PF00732:GMC oxidoreductase,percent=86.19	glucose dehydrogenase [FAD, quinone]-like	glucose dehydrogenase [FAD, quinone]-like
OG0000136	genome	PPYRA	expansion	0.000740764	gene count:18	GDH	PF05199:GMC oxidoreductase,percent=81.31;PF00732:GMC oxidoreductase,percent=86.19	glucose dehydrogenase [FAD, quinone]-like	glucose dehydrogenase [FAD, quinone]-like
OG0000137	genome	HVIMA	contraction	0.0283571	gene count:0			uncharacterized LOC123316291, transcript variant X1	uncharacterized LOC123670998, transcript variant X2
OG0000137	genome	Node19	contraction	0.00026902	gene count:1			uncharacterized LOC123316291, transcript variant X1	uncharacterized LOC123670998, transcript variant X2
OG0000137	genome	CIMPU	expansion	1.63e-09	gene count:17			uncharacterized LOC123316291, transcript variant X1	uncharacterized LOC123670998, transcript variant X2
OG0000137	genome	LDECE	contraction	0.00705691	gene count:1			uncharacterized LOC123316291, transcript variant X1	uncharacterized LOC123670998, transcript variant X2
OG0000137	genome	DVIRG	expansion	1.2e-23	gene count:54			uncharacterized LOC123316291, transcript variant X1	uncharacterized LOC123670998, transcript variant X2
OG0000137	genome	HAXYR	expansion	1.84e-06	gene count:19			uncharacterized LOC123316291, transcript variant X1	uncharacterized LOC123670998, transcript variant X2
OG0000137	genome	CMONT	contraction	0.0039221	gene count:0			uncharacterized LOC123316291, transcript variant X1	uncharacterized LOC123670998, transcript variant X2
OG0000137	genome	DPOND	contraction	0.0261563	gene count:0			uncharacterized LOC123316291, transcript variant X1	uncharacterized LOC123670998, transcript variant X2
OG0000137	genome	Node20(Coccinellini)	expansion	0.00229626	gene count:8			uncharacterized LOC123316291, transcript variant X1	uncharacterized LOC123670998, transcript variant X2
OG0000137	genome	Node4	contraction	0.0122901	gene count:1			uncharacterized LOC123316291, transcript variant X1	uncharacterized LOC123670998, transcript variant X2
OG0000137	genome	PPYRA	expansion	1.68e-14	gene count:54			uncharacterized LOC123316291, transcript variant X1	uncharacterized LOC123670998, transcript variant X2
OG0000137	genome	Node2	expansion	0.0422281	gene count:5			uncharacterized LOC123316291, transcript variant X1	uncharacterized LOC123670998, transcript variant X2
OG0000138	genome	CSEPT	contraction	0.000282658	gene count:0				uncharacterized LOC123675461
OG0000138	genome	HVIMA	expansion	0.0382198	gene count:5				uncharacterized LOC123675461
OG0000138	genome	HVIGI	contraction	1.78e-05	gene count:1				uncharacterized LOC123675461
OG0000138	genome	ABIPU	expansion	0.000130123	gene count:10				uncharacterized LOC123675461
OG0000138	genome	LDECE	expansion	0.00854757	gene count:4				uncharacterized LOC123675461
OG0000138	genome	HAXYR	contraction	0.0115495	gene count:1				uncharacterized LOC123675461
OG0000138	genome	DHELO	expansion	0.010418	gene count:9				uncharacterized LOC123675461
OG0000138	genome	MBIPU	expansion	1.85e-05	gene count:16				uncharacterized LOC123675461
OG0000139	genome	Node18(Epilachnini)	expansion	0.0446755	gene count:14	LIP	PF00151:Lipase,percent=83.85	phospholipase A1-like	lipase member H-like
OG0000139	genome	DHELO	expansion	2.53e-05	gene count:21	LIP	PF00151:Lipase,percent=83.85	phospholipase A1-like	lipase member H-like
OG0000139	genome	Node14	expansion	0.000646129	gene count:5	LIP	PF00151:Lipase,percent=83.85	phospholipase A1-like	lipase member H-like
OG0000139	genome	Node6	expansion	0.0486824	gene count:2	LIP	PF00151:Lipase,percent=83.85	phospholipase A1-like	lipase member H-like
OG0000140	genome	MDISC	expansion	2.97e-09	gene count:44			protein unc-13 homolog C-like	uncharacterized LOC123686323
OG0000140	genome	CSEPT	contraction	0.000125921	gene count:14			protein unc-13 homolog C-like	uncharacterized LOC123686323
OG0000140	genome	HVIGI	contraction	6.36e-05	gene count:10			protein unc-13 homolog C-like	uncharacterized LOC123686323
OG0000140	genome	ABIPU	expansion	4.32e-11	gene count:48			protein unc-13 homolog C-like	uncharacterized LOC123686323
OG0000140	genome	CIMPU	expansion	0.00107545	gene count:25			protein unc-13 homolog C-like	uncharacterized LOC123686323
OG0000140	genome	Node22	expansion	0.00428851	gene count:24			protein unc-13 homolog C-like	uncharacterized LOC123686323
OG0000140	genome	HAXYR	contraction	2.16e-05	gene count:10			protein unc-13 homolog C-like	uncharacterized LOC123686323
OG0000140	genome	SORYZ	expansion	0.00179073	gene count:7			protein unc-13 homolog C-like	uncharacterized LOC123686323
OG0000140	genome	Node20(Coccinellini)	expansion	0.00140233	gene count:21			protein unc-13 homolog C-like	uncharacterized LOC123686323
OG0000140	genome	Node16	expansion	0.000489732	gene count:14			protein unc-13 homolog C-like	uncharacterized LOC123686323
OG0000140	genome	NPUMI	contraction	0.000364911	gene count:1			protein unc-13 homolog C-like	uncharacterized LOC123686323
OG0000140	genome	Node15(Coccinellidae)	expansion	0.0060386	gene count:9			protein unc-13 homolog C-like	uncharacterized LOC123686323
OG0000140	genome	Node14	expansion	0.0119648	gene count:4			protein unc-13 homolog C-like	uncharacterized LOC123686323
OG0000140	genome	MBIPU	expansion	0.00182067	gene count:10			protein unc-13 homolog C-like	uncharacterized LOC123686323
OG0000142	genome	MDISC	expansion	4.5e-10	gene count:29		PF10545:Alcohol dehydrogenase transcription factor Myb/SANT-like,percent=76.31	uncharacterized LOC123317672	uncharacterized LOC123688619, transcript variant X1
OG0000142	genome	CIMPU	expansion	1.97e-05	gene count:35		PF10545:Alcohol dehydrogenase transcription factor Myb/SANT-like,percent=76.31	uncharacterized LOC123317672	uncharacterized LOC123688619, transcript variant X1
OG0000142	genome	DVIRG	expansion	5.1e-08	gene count:34		PF10545:Alcohol dehydrogenase transcription factor Myb/SANT-like,percent=76.31	uncharacterized LOC123317672	uncharacterized LOC123688619, transcript variant X1
OG0000142	genome	HAXYR	contraction	3.97e-05	gene count:4		PF10545:Alcohol dehydrogenase transcription factor Myb/SANT-like,percent=76.31	uncharacterized LOC123317672	uncharacterized LOC123688619, transcript variant X1
OG0000142	genome	Node18(Epilachnini)	expansion	1.41e-05	gene count:23		PF10545:Alcohol dehydrogenase transcription factor Myb/SANT-like,percent=76.31	uncharacterized LOC123317672	uncharacterized LOC123688619, transcript variant X1
OG0000142	genome	CMONT	contraction	0.0204969	gene count:6		PF10545:Alcohol dehydrogenase transcription factor Myb/SANT-like,percent=76.31	uncharacterized LOC123317672	uncharacterized LOC123688619, transcript variant X1
OG0000142	genome	Node15(Coccinellidae)	expansion	0.0388528	gene count:10		PF10545:Alcohol dehydrogenase transcription factor Myb/SANT-like,percent=76.31	uncharacterized LOC123317672	uncharacterized LOC123688619, transcript variant X1
OG0000142	genome	PPYRA	expansion	6.71e-07	gene count:29		PF10545:Alcohol dehydrogenase transcription factor Myb/SANT-like,percent=76.31	uncharacterized LOC123317672	uncharacterized LOC123688619, transcript variant X1
OG0000143	genome	CSEPT	expansion	0.0362136	gene count:4		PF00096:Zinc finger, C2H2 type,percent=68.03	zinc finger protein 64-like
OG0000143	genome	HAXYR	contraction	0.0192633	gene count:0		PF00096:Zinc finger, C2H2 type,percent=68.03	zinc finger protein 64-like
OG0000143	genome	Node18(Epilachnini)	contraction	0.0185322	gene count:0		PF00096:Zinc finger, C2H2 type,percent=68.03	zinc finger protein 64-like
OG0000143	genome	CMONT	expansion	2.3e-18	gene count:31		PF00096:Zinc finger, C2H2 type,percent=68.03	zinc finger protein 64-like
OG0000143	genome	Node16	expansion	0.0337639	gene count:2		PF00096:Zinc finger, C2H2 type,percent=68.03	zinc finger protein 64-like
OG0000143	genome	Node8	contraction	0.0463252	gene count:0		PF00096:Zinc finger, C2H2 type,percent=68.03	zinc finger protein 64-like
OG0000144	genome	CSEPT	expansion	2.22e-08	gene count:13			uncharacterized LOC123318248	uncharacterized LOC123675336
OG0000144	genome	HVIGI	expansion	0.00957109	gene count:2			uncharacterized LOC123318248	uncharacterized LOC123675336
OG0000144	genome	ABIPU	contraction	0.00402605	gene count:0			uncharacterized LOC123318248	uncharacterized LOC123675336
OG0000144	genome	LDECE	contraction	1.53e-08	gene count:4			uncharacterized LOC123318248	uncharacterized LOC123675336
OG0000144	genome	DVIRG	expansion	1.83e-42	gene count:127			uncharacterized LOC123318248	uncharacterized LOC123675336
OG0000144	genome	HAXYR	expansion	0.0131651	gene count:6			uncharacterized LOC123318248	uncharacterized LOC123675336
OG0000144	genome	SORYZ	expansion	3.74e-10	gene count:38			uncharacterized LOC123318248	uncharacterized LOC123675336
OG0000144	genome	DPOND	contraction	1.28e-07	gene count:0			uncharacterized LOC123318248	uncharacterized LOC123675336
OG0000144	genome	Node12	expansion	0.00316396	gene count:23			uncharacterized LOC123318248	uncharacterized LOC123675336
OG0000144	genome	Node11	expansion	0.000694236	gene count:17			uncharacterized LOC123318248	uncharacterized LOC123675336
OG0000144	genome	ATUMI	contraction	0.00295161	gene count:0			uncharacterized LOC123318248	uncharacterized LOC123675336
OG0000144	genome	Node10	expansion	0.000752272	gene count:11			uncharacterized LOC123318248	uncharacterized LOC123675336
OG0000144	genome	TDICH	contraction	0.0138887	gene count:0			uncharacterized LOC123318248	uncharacterized LOC123675336
OG0000144	genome	OTAUR	expansion	3.62e-05	gene count:19			uncharacterized LOC123318248	uncharacterized LOC123675336
OG0000144	genome	NVESP	contraction	0.0331658	gene count:0			uncharacterized LOC123318248	uncharacterized LOC123675336
OG0000144	genome	PPYRA	expansion	1.55e-16	gene count:69			uncharacterized LOC123318248	uncharacterized LOC123675336
OG0000144	genome	Node2	expansion	0.0138577	gene count:8			uncharacterized LOC123318248	uncharacterized LOC123675336
OG0000144	genome	NINGE	expansion	0.00401942	gene count:16			uncharacterized LOC123318248	uncharacterized LOC123675336
OG0000145	genome	MDISC	expansion	0.0362136	gene count:4				uncharacterized LOC123685337
OG0000145	genome	CSEPT	contraction	0.0138298	gene count:0				uncharacterized LOC123685337
OG0000145	genome	CIMPU	expansion	0.000549659	gene count:13				uncharacterized LOC123685337
OG0000145	genome	Node18(Epilachnini)	expansion	0.0248821	gene count:7				uncharacterized LOC123685337
OG0000145	genome	CMONT	expansion	0.00167972	gene count:10				uncharacterized LOC123685337
OG0000145	genome	Node17	expansion	0.021293	gene count:4				uncharacterized LOC123685337
OG0000145	genome	MBIPU	expansion	9.67e-13	gene count:33				uncharacterized LOC123685337
OG0000145	genome	NINGE	expansion	0.0104921	gene count:6				uncharacterized LOC123685337
OG0000146	genome	HVIMA	expansion	0.000408418	gene count:21			uncharacterized LOC123308772	uncharacterized LOC123672581
OG0000146	genome	Node19	expansion	0.000835405	gene count:17			uncharacterized LOC123308772	uncharacterized LOC123672581
OG0000146	genome	Node18(Epilachnini)	expansion	0.0190442	gene count:11			uncharacterized LOC123308772	uncharacterized LOC123672581
OG0000146	genome	Node15(Coccinellidae)	expansion	0.000862712	gene count:7			uncharacterized LOC123308772	uncharacterized LOC123672581
OG0000146	genome	Node6	expansion	0.0486824	gene count:2			uncharacterized LOC123308772	uncharacterized LOC123672581
OG0000146	genome	PPYRA	expansion	0.0166008	gene count:5			uncharacterized LOC123308772	uncharacterized LOC123672581
OG0000147	genome	MDISC	expansion	0.00891918	gene count:6				uncharacterized LOC123673350, transcript variant X1
OG0000147	genome	CSEPT	contraction	0.00319176	gene count:0				uncharacterized LOC123673350, transcript variant X1
OG0000147	genome	HVIMA	expansion	0.000678044	gene count:11				uncharacterized LOC123673350, transcript variant X1
OG0000147	genome	HVIGI	contraction	5.73e-06	gene count:4				uncharacterized LOC123673350, transcript variant X1
OG0000147	genome	CIMPU	expansion	0.000137976	gene count:15				uncharacterized LOC123673350, transcript variant X1
OG0000147	genome	DVIRG	expansion	0.0223445	gene count:5				uncharacterized LOC123673350, transcript variant X1
OG0000147	genome	Node18(Epilachnini)	expansion	0.000396828	gene count:8				uncharacterized LOC123673350, transcript variant X1
OG0000147	genome	MBIPU	expansion	3.36e-08	gene count:24				uncharacterized LOC123673350, transcript variant X1
OG0000147	genome	NINGE	expansion	1.38e-06	gene count:22				uncharacterized LOC123673350, transcript variant X1
OG0000151	genome	LDECE	loss	0.135237 for contraction	gene count:0		PF00050:Kazal-type serine protease inhibitor domain,percent=65.7	uncharacterized LOC123317337	uncharacterized LOC123672773
OG0000151	genome	HVIMA	contraction	0.00789463	gene count:8		PF00050:Kazal-type serine protease inhibitor domain,percent=65.7	uncharacterized LOC123317337	uncharacterized LOC123672773
OG0000151	genome	HVIGI	expansion	0.0209217	gene count:12		PF00050:Kazal-type serine protease inhibitor domain,percent=65.7	uncharacterized LOC123317337	uncharacterized LOC123672773
OG0000151	genome	HAXYR	contraction	0.0408556	gene count:8		PF00050:Kazal-type serine protease inhibitor domain,percent=65.7	uncharacterized LOC123317337	uncharacterized LOC123672773
OG0000151	genome	Node15(Coccinellidae)	expansion	0.00209731	gene count:8		PF00050:Kazal-type serine protease inhibitor domain,percent=65.7	uncharacterized LOC123317337	uncharacterized LOC123672773
OG0000151	genome	PPYRA	expansion	0.0177581	gene count:9		PF00050:Kazal-type serine protease inhibitor domain,percent=65.7	uncharacterized LOC123317337	uncharacterized LOC123672773
OG0000152	genome	HVIMA	contraction	0.00387078	gene count:5			MFS-type transporter clz9-like	uncharacterized LOC123673604
OG0000152	genome	Node19	contraction	2.05e-06	gene count:7			MFS-type transporter clz9-like	uncharacterized LOC123673604
OG0000152	genome	CIMPU	expansion	1.03e-25	gene count:54			MFS-type transporter clz9-like	uncharacterized LOC123673604
OG0000152	genome	LDECE	contraction	0.0483702	gene count:8			MFS-type transporter clz9-like	uncharacterized LOC123673604
OG0000152	genome	DVIRG	expansion	1.38e-27	gene count:79			MFS-type transporter clz9-like	uncharacterized LOC123673604
OG0000152	genome	HAXYR	contraction	5.35e-05	gene count:1			MFS-type transporter clz9-like	uncharacterized LOC123673604
OG0000152	genome	Node18(Epilachnini)	expansion	0.00337669	gene count:16			MFS-type transporter clz9-like	uncharacterized LOC123673604
OG0000152	genome	SORYZ	expansion	0.000149049	gene count:18			MFS-type transporter clz9-like	uncharacterized LOC123673604
OG0000152	genome	DPOND	contraction	7.73e-05	gene count:0			MFS-type transporter clz9-like	uncharacterized LOC123673604
OG0000152	genome	Node12	expansion	0.00035412	gene count:14			MFS-type transporter clz9-like	uncharacterized LOC123673604
OG0000152	genome	AGLAB	contraction	0.000137669	gene count:0			MFS-type transporter clz9-like	uncharacterized LOC123673604
OG0000152	genome	NPUMI	contraction	0.00250743	gene count:1			MFS-type transporter clz9-like	uncharacterized LOC123673604
OG0000152	genome	ATUMI	contraction	0.00737865	gene count:0			MFS-type transporter clz9-like	uncharacterized LOC123673604
OG0000152	genome	TCAST	contraction	0.0109226	gene count:0			MFS-type transporter clz9-like	uncharacterized LOC123673604
OG0000152	genome	MBIPU	expansion	2.72e-09	gene count:38			MFS-type transporter clz9-like	uncharacterized LOC123673604
OG0000152	genome	Node6	expansion	0.00443414	gene count:6			MFS-type transporter clz9-like	uncharacterized LOC123673604
OG0000152	genome	PPYRA	expansion	0.000365284	gene count:15			MFS-type transporter clz9-like	uncharacterized LOC123673604
OG0000153	genome	Node19	contraction	0.0229642	gene count:11	P450	PF00067:Cytochrome P450,percent=64.93	uncharacterized LOC123320538	cytochrome P450 4C1-like
OG0000153	genome	CIMPU	expansion	5.69e-19	gene count:44	P450	PF00067:Cytochrome P450,percent=64.93	uncharacterized LOC123320538	cytochrome P450 4C1-like
OG0000153	genome	Node18(Epilachnini)	expansion	1.65e-05	gene count:15	P450	PF00067:Cytochrome P450,percent=64.93	uncharacterized LOC123320538	cytochrome P450 4C1-like
OG0000153	genome	SORYZ	expansion	0.0401338	gene count:9	P450	PF00067:Cytochrome P450,percent=64.93	uncharacterized LOC123320538	cytochrome P450 4C1-like
OG0000153	genome	Node20(Coccinellini)	contraction	0.019015	gene count:3	P450	PF00067:Cytochrome P450,percent=64.93	uncharacterized LOC123320538	cytochrome P450 4C1-like
OG0000153	genome	ATUMI	expansion	0.00290217	gene count:14	P450	PF00067:Cytochrome P450,percent=64.93	uncharacterized LOC123320538	cytochrome P450 4C1-like
OG0000153	genome	DHELO	expansion	0.0129395	gene count:12	P450	PF00067:Cytochrome P450,percent=64.93	uncharacterized LOC123320538	cytochrome P450 4C1-like
OG0000153	genome	Node6	expansion	0.0465656	gene count:5	P450	PF00067:Cytochrome P450,percent=64.93	uncharacterized LOC123320538	cytochrome P450 4C1-like
OG0000153	genome	PPYRA	expansion	0.0324038	gene count:8	P450	PF00067:Cytochrome P450,percent=64.93	uncharacterized LOC123320538	cytochrome P450 4C1-like
OG0000154	genome	HVIMA	expansion	1.6e-20	gene count:36		PF13837:Myb/SANT-like DNA-binding domain,percent=70.92	uncharacterized LOC123320478, transcript variant X3	uncharacterized LOC123670897
OG0000154	genome	HVIGI	contraction	3.31e-13	gene count:9		PF13837:Myb/SANT-like DNA-binding domain,percent=70.92	uncharacterized LOC123320478, transcript variant X3	uncharacterized LOC123670897
OG0000154	genome	ABIPU	expansion	2.87e-11	gene count:36		PF13837:Myb/SANT-like DNA-binding domain,percent=70.92	uncharacterized LOC123320478, transcript variant X3	uncharacterized LOC123670897
OG0000154	genome	LDECE	contraction	0.00705691	gene count:1		PF13837:Myb/SANT-like DNA-binding domain,percent=70.92	uncharacterized LOC123320478, transcript variant X3	uncharacterized LOC123670897
OG0000154	genome	DVIRG	expansion	0.00163145	gene count:14		PF13837:Myb/SANT-like DNA-binding domain,percent=70.92	uncharacterized LOC123320478, transcript variant X3	uncharacterized LOC123670897
OG0000154	genome	Node22	expansion	0.0200022	gene count:15		PF13837:Myb/SANT-like DNA-binding domain,percent=70.92	uncharacterized LOC123320478, transcript variant X3	uncharacterized LOC123670897
OG0000154	genome	HAXYR	contraction	2.6e-08	gene count:2		PF13837:Myb/SANT-like DNA-binding domain,percent=70.92	uncharacterized LOC123320478, transcript variant X3	uncharacterized LOC123670897
OG0000154	genome	Node18(Epilachnini)	expansion	0.00148452	gene count:17		PF13837:Myb/SANT-like DNA-binding domain,percent=70.92	uncharacterized LOC123320478, transcript variant X3	uncharacterized LOC123670897
OG0000154	genome	CMONT	contraction	0.000165118	gene count:2		PF13837:Myb/SANT-like DNA-binding domain,percent=70.92	uncharacterized LOC123320478, transcript variant X3	uncharacterized LOC123670897
OG0000154	genome	SORYZ	expansion	1.27e-09	gene count:30		PF13837:Myb/SANT-like DNA-binding domain,percent=70.92	uncharacterized LOC123320478, transcript variant X3	uncharacterized LOC123670897
OG0000154	genome	DPOND	contraction	0.000367041	gene count:1		PF13837:Myb/SANT-like DNA-binding domain,percent=70.92	uncharacterized LOC123320478, transcript variant X3	uncharacterized LOC123670897
OG0000154	genome	ATUMI	contraction	0.0187075	gene count:0		PF13837:Myb/SANT-like DNA-binding domain,percent=70.92	uncharacterized LOC123320478, transcript variant X3	uncharacterized LOC123670897
OG0000154	genome	PPYRA	expansion	1.68e-14	gene count:54		PF13837:Myb/SANT-like DNA-binding domain,percent=70.92	uncharacterized LOC123320478, transcript variant X3	uncharacterized LOC123670897
OG0000156	genome	MDISC	expansion	0.0184822	gene count:12			uncharacterized LOC123315976	uncharacterized LOC123684561
OG0000156	genome	HVIMA	contraction	5.36e-06	gene count:0			uncharacterized LOC123315976	uncharacterized LOC123684561
OG0000156	genome	ABIPU	contraction	0.0483698	gene count:5			uncharacterized LOC123315976	uncharacterized LOC123684561
OG0000156	genome	Node19	contraction	0.0478315	gene count:3			uncharacterized LOC123315976	uncharacterized LOC123684561
OG0000156	genome	CIMPU	expansion	0.00119257	gene count:10			uncharacterized LOC123315976	uncharacterized LOC123684561
OG0000156	genome	DVIRG	expansion	0.00358877	gene count:13			uncharacterized LOC123315976	uncharacterized LOC123684561
OG0000156	genome	Node20(Coccinellini)	expansion	0.0267768	gene count:8			uncharacterized LOC123315976	uncharacterized LOC123684561
OG0000156	genome	Node11	expansion	0.0201498	gene count:4			uncharacterized LOC123315976	uncharacterized LOC123684561
OG0000156	genome	Node16	expansion	0.0237597	gene count:5			uncharacterized LOC123315976	uncharacterized LOC123684561
OG0000156	genome	NPUMI	contraction	0.0344007	gene count:0			uncharacterized LOC123315976	uncharacterized LOC123684561
OG0000156	genome	MBIPU	expansion	2.75e-10	gene count:30			uncharacterized LOC123315976	uncharacterized LOC123684561
OG0000156	genome	PPYRA	expansion	0.00483146	gene count:9			uncharacterized LOC123315976	uncharacterized LOC123684561
OG0000157	genome	HVIMA	expansion	1.57e-06	gene count:14		PF00379:Insect cuticle protein,percent=99.38	endocuticle structural glycoprotein SgAbd-8-like	endocuticle structural glycoprotein SgAbd-4-like
OG0000157	genome	HVIGI	contraction	0.0002985	gene count:6		PF00379:Insect cuticle protein,percent=99.38	endocuticle structural glycoprotein SgAbd-8-like	endocuticle structural glycoprotein SgAbd-4-like
OG0000157	genome	AGLAB	expansion	0.00392381	gene count:31		PF00379:Insect cuticle protein,percent=99.38	endocuticle structural glycoprotein SgAbd-8-like	endocuticle structural glycoprotein SgAbd-4-like
OG0000157	genome	ATUMI	expansion	0.00019082	gene count:38		PF00379:Insect cuticle protein,percent=99.38	endocuticle structural glycoprotein SgAbd-8-like	endocuticle structural glycoprotein SgAbd-4-like
OG0000157	genome	NVESP	expansion	7.46e-06	gene count:40		PF00379:Insect cuticle protein,percent=99.38	endocuticle structural glycoprotein SgAbd-8-like	endocuticle structural glycoprotein SgAbd-4-like
OG0000157	genome	Node3	expansion	0.00948704	gene count:11		PF00379:Insect cuticle protein,percent=99.38	endocuticle structural glycoprotein SgAbd-8-like	endocuticle structural glycoprotein SgAbd-4-like
OG0000158	genome	HVIMA	expansion	0.00823765	gene count:8	LIP	PF04083:Partial alpha/beta-hydrolase lipase region,percent=68.49	lipase 1-like, transcript variant X1	lipase 1-like
OG0000158	genome	CMONT	expansion	0.00313333	gene count:14	LIP	PF04083:Partial alpha/beta-hydrolase lipase region,percent=68.49	lipase 1-like, transcript variant X1	lipase 1-like
OG0000158	genome	ATUMI	expansion	0.00574263	gene count:13	LIP	PF04083:Partial alpha/beta-hydrolase lipase region,percent=68.49	lipase 1-like, transcript variant X1	lipase 1-like
OG0000158	genome	DHELO	expansion	0.00151597	gene count:17	LIP	PF04083:Partial alpha/beta-hydrolase lipase region,percent=68.49	lipase 1-like, transcript variant X1	lipase 1-like
OG0000158	genome	TCAST	contraction	0.0254181	gene count:0	LIP	PF04083:Partial alpha/beta-hydrolase lipase region,percent=68.49	lipase 1-like, transcript variant X1	lipase 1-like
OG0000158	genome	OTAUR	expansion	0.00122722	gene count:9	LIP	PF04083:Partial alpha/beta-hydrolase lipase region,percent=68.49	lipase 1-like, transcript variant X1	lipase 1-like
OG0000158	genome	Node6	expansion	0.00161538	gene count:5	LIP	PF04083:Partial alpha/beta-hydrolase lipase region,percent=68.49	lipase 1-like, transcript variant X1	lipase 1-like
OG0000159	genome	MDISC	expansion	8.94e-05	gene count:10	OBP	PF01395:PBP/GOBP family,percent=99.05	uncharacterized LOC123307181	uncharacterized LOC123674081
OG0000159	genome	LDECE	contraction	0.00218107	gene count:6	OBP	PF01395:PBP/GOBP family,percent=99.05	uncharacterized LOC123307181	uncharacterized LOC123674081
OG0000159	genome	DVIRG	expansion	0.0390666	gene count:22	OBP	PF01395:PBP/GOBP family,percent=99.05	uncharacterized LOC123307181	uncharacterized LOC123674081
OG0000159	genome	AGLAB	expansion	0.00150676	gene count:30	OBP	PF01395:PBP/GOBP family,percent=99.05	uncharacterized LOC123307181	uncharacterized LOC123674081
OG0000159	genome	ATUMI	expansion	3.68e-05	gene count:34	OBP	PF01395:PBP/GOBP family,percent=99.05	uncharacterized LOC123307181	uncharacterized LOC123674081
OG0000159	genome	Node9	expansion	0.0401482	gene count:13	OBP	PF01395:PBP/GOBP family,percent=99.05	uncharacterized LOC123307181	uncharacterized LOC123674081
OG0000159	genome	Node8	expansion	0.0339509	gene count:10	OBP	PF01395:PBP/GOBP family,percent=99.05	uncharacterized LOC123307181	uncharacterized LOC123674081
OG0000159	genome	OTAUR	expansion	0.00348936	gene count:21	OBP	PF01395:PBP/GOBP family,percent=99.05	uncharacterized LOC123307181	uncharacterized LOC123674081
OG0000159	genome	NVESP	expansion	0.0112685	gene count:18	OBP	PF01395:PBP/GOBP family,percent=99.05	uncharacterized LOC123307181	uncharacterized LOC123674081
OG0000159	genome	Node3	expansion	0.0350361	gene count:7	OBP	PF01395:PBP/GOBP family,percent=99.05	uncharacterized LOC123307181	uncharacterized LOC123674081
OG0000159	genome	Node1	expansion	0.0463486	gene count:5	OBP	PF01395:PBP/GOBP family,percent=99.05	uncharacterized LOC123307181	uncharacterized LOC123674081
OG0000160	genome	MDISC	contraction	0.0321139	gene count:1			uncharacterized LOC123306411	uncharacterized LOC123680198
OG0000160	genome	CSEPT	contraction	0.0321139	gene count:1			uncharacterized LOC123306411	uncharacterized LOC123680198
OG0000160	genome	HVIMA	contraction	6.32e-34	gene count:1			uncharacterized LOC123306411	uncharacterized LOC123680198
OG0000160	genome	HVIGI	expansion	4.57e-06	gene count:27			uncharacterized LOC123306411	uncharacterized LOC123680198
OG0000160	genome	ABIPU	expansion	4.61e-06	gene count:12			uncharacterized LOC123306411	uncharacterized LOC123680198
OG0000160	genome	Node19	contraction	0.0116892	gene count:21			uncharacterized LOC123306411	uncharacterized LOC123680198
OG0000160	genome	CIMPU	expansion	8.73e-42	gene count:91			uncharacterized LOC123306411	uncharacterized LOC123680198
OG0000160	genome	Node18(Epilachnini)	expansion	2.64e-17	gene count:27			uncharacterized LOC123306411	uncharacterized LOC123680198
OG0000160	genome	CMONT	contraction	0.0039221	gene count:0			uncharacterized LOC123306411	uncharacterized LOC123680198
OG0000160	genome	Node16	expansion	0.0108656	gene count:4			uncharacterized LOC123306411	uncharacterized LOC123680198
OG0000160	genome	PPYRA	expansion	0.00153257	gene count:8			uncharacterized LOC123306411	uncharacterized LOC123680198
OG0000162	genome	TCAST	expansion	0.00123297	gene count:16	JHBP	PF06585:Haemolymph juvenile hormone binding protein (JHBP),percent=92.68	uncharacterized LOC123321130	protein takeout-like
OG0000162	genome	MBIPU	expansion	0.00593	gene count:14	JHBP	PF06585:Haemolymph juvenile hormone binding protein (JHBP),percent=92.68	uncharacterized LOC123321130	protein takeout-like
OG0000162	genome	Node6	expansion	0.0465656	gene count:5	JHBP	PF06585:Haemolymph juvenile hormone binding protein (JHBP),percent=92.68	uncharacterized LOC123321130	protein takeout-like
OG0000162	genome	PPYRA	expansion	9.34e-05	gene count:17	JHBP	PF06585:Haemolymph juvenile hormone binding protein (JHBP),percent=92.68	uncharacterized LOC123321130	protein takeout-like
OG0000163	genome	HVIMA	expansion	0.000116474	gene count:16			uncharacterized LOC123318340	KRAB-A domain-containing protein 2-like
OG0000163	genome	HVIGI	contraction	3.37e-05	gene count:8			uncharacterized LOC123318340	KRAB-A domain-containing protein 2-like
OG0000163	genome	ABIPU	contraction	0.0092339	gene count:1			uncharacterized LOC123318340	KRAB-A domain-containing protein 2-like
OG0000163	genome	CIMPU	expansion	0.00225153	gene count:18			uncharacterized LOC123318340	KRAB-A domain-containing protein 2-like
OG0000163	genome	LDECE	contraction	0.0412894	gene count:2			uncharacterized LOC123318340	KRAB-A domain-containing protein 2-like
OG0000163	genome	DVIRG	expansion	2.49e-05	gene count:18			uncharacterized LOC123318340	KRAB-A domain-containing protein 2-like
OG0000163	genome	HAXYR	expansion	0.042205	gene count:8			uncharacterized LOC123318340	KRAB-A domain-containing protein 2-like
OG0000163	genome	Node18(Epilachnini)	expansion	0.00429609	gene count:12			uncharacterized LOC123318340	KRAB-A domain-containing protein 2-like
OG0000163	genome	SORYZ	expansion	0.00262465	gene count:12			uncharacterized LOC123318340	KRAB-A domain-containing protein 2-like
OG0000163	genome	DPOND	contraction	0.00136192	gene count:0			uncharacterized LOC123318340	KRAB-A domain-containing protein 2-like
OG0000163	genome	ATUMI	contraction	0.0187075	gene count:0			uncharacterized LOC123318340	KRAB-A domain-containing protein 2-like
OG0000163	genome	TDICH	contraction	0.00109663	gene count:0			uncharacterized LOC123318340	KRAB-A domain-containing protein 2-like
OG0000163	genome	OTAUR	expansion	1.26e-12	gene count:43			uncharacterized LOC123318340	KRAB-A domain-containing protein 2-like
OG0000163	genome	MBIPU	expansion	0.0105717	gene count:13			uncharacterized LOC123318340	KRAB-A domain-containing protein 2-like
OG0000163	genome	PPYRA	expansion	0.000117979	gene count:23			uncharacterized LOC123318340	KRAB-A domain-containing protein 2-like
OG0000164	genome	CIMPU	expansion	0.00114318	gene count:16	SP	PF00089:Trypsin,percent=90.19	serine protease snake-like	venom serine protease Bi-VSP-like, transcript variant X1
OG0000164	genome	DVIRG	expansion	0.0315574	gene count:16	SP	PF00089:Trypsin,percent=90.19	serine protease snake-like	venom serine protease Bi-VSP-like, transcript variant X1
OG0000164	genome	AGLAB	expansion	0.0025841	gene count:21	SP	PF00089:Trypsin,percent=90.19	serine protease snake-like	venom serine protease Bi-VSP-like, transcript variant X1
OG0000164	genome	Node13	contraction	0.0283844	gene count:4	SP	PF00089:Trypsin,percent=90.19	serine protease snake-like	venom serine protease Bi-VSP-like, transcript variant X1
OG0000164	genome	TDICH	expansion	0.0316924	gene count:27	SP	PF00089:Trypsin,percent=90.19	serine protease snake-like	venom serine protease Bi-VSP-like, transcript variant X1
OG0000164	genome	Node5	expansion	0.0462691	gene count:17	SP	PF00089:Trypsin,percent=90.19	serine protease snake-like	venom serine protease Bi-VSP-like, transcript variant X1
OG0000164	genome	NVESP	expansion	0.000179142	gene count:33	SP	PF00089:Trypsin,percent=90.19	serine protease snake-like	venom serine protease Bi-VSP-like, transcript variant X1
OG0000164	genome	Node4	expansion	0.00448333	gene count:12	SP	PF00089:Trypsin,percent=90.19	serine protease snake-like	venom serine protease Bi-VSP-like, transcript variant X1
OG0000164	genome	Node3	expansion	0.0474699	gene count:8	SP	PF00089:Trypsin,percent=90.19	serine protease snake-like	venom serine protease Bi-VSP-like, transcript variant X1
OG0000165	genome	CIMPU	expansion	8.02e-05	gene count:5
OG0000165	genome	SORYZ	expansion	2.44e-08	gene count:20
OG0000165	genome	AGLAB	expansion	0.000579501	gene count:9
OG0000165	genome	Node10	expansion	0.0268894	gene count:2
OG0000165	genome	OTAUR	expansion	0.00122722	gene count:9
OG0000166	genome	CSEPT	expansion	9.34e-15	gene count:34			uncharacterized LOC123314047	uncharacterized LOC123673102, transcript variant X1
OG0000166	genome	Node19	contraction	6.78e-08	gene count:0			uncharacterized LOC123314047	uncharacterized LOC123673102, transcript variant X1
OG0000166	genome	CIMPU	expansion	5.07e-22	gene count:35			uncharacterized LOC123314047	uncharacterized LOC123673102, transcript variant X1
OG0000166	genome	LDECE	contraction	2.98e-05	gene count:4			uncharacterized LOC123314047	uncharacterized LOC123673102, transcript variant X1
OG0000166	genome	DVIRG	expansion	1.46e-29	gene count:87			uncharacterized LOC123314047	uncharacterized LOC123673102, transcript variant X1
OG0000166	genome	CMONT	contraction	0.000805051	gene count:0			uncharacterized LOC123314047	uncharacterized LOC123673102, transcript variant X1
OG0000166	genome	DPOND	contraction	0.0261563	gene count:0			uncharacterized LOC123314047	uncharacterized LOC123673102, transcript variant X1
OG0000166	genome	Node12	expansion	0.0197921	gene count:16			uncharacterized LOC123314047	uncharacterized LOC123673102, transcript variant X1
OG0000166	genome	AGLAB	expansion	0.0195782	gene count:20			uncharacterized LOC123314047	uncharacterized LOC123673102, transcript variant X1
OG0000166	genome	Node20(Coccinellini)	expansion	0.00159157	gene count:10			uncharacterized LOC123314047	uncharacterized LOC123673102, transcript variant X1
OG0000166	genome	Node11	expansion	2.85e-07	gene count:12			uncharacterized LOC123314047	uncharacterized LOC123673102, transcript variant X1
OG0000166	genome	NPUMI	contraction	0.00876334	gene count:0			uncharacterized LOC123314047	uncharacterized LOC123673102, transcript variant X1
OG0000166	genome	PPYRA	expansion	1.52e-06	gene count:30			uncharacterized LOC123314047	uncharacterized LOC123673102, transcript variant X1
OG0000166	genome	APLAN	expansion	0.0260384	gene count:14			uncharacterized LOC123314047	uncharacterized LOC123673102, transcript variant X1
OG0000166	genome	Node2	expansion	0.00381254	gene count:6			uncharacterized LOC123314047	uncharacterized LOC123673102, transcript variant X1
OG0000167	genome	CSEPT	contraction	0.00319176	gene count:0		PF04500:FLYWCH zinc finger domain,percent=97.87
OG0000167	genome	HVIMA	contraction	0.0112147	gene count:10		PF04500:FLYWCH zinc finger domain,percent=97.87
OG0000167	genome	HVIGI	expansion	0.0286723	gene count:14		PF04500:FLYWCH zinc finger domain,percent=97.87
OG0000167	genome	ABIPU	expansion	2.67e-07	gene count:12		PF04500:FLYWCH zinc finger domain,percent=97.87
OG0000167	genome	CIMPU	expansion	0.000179803	gene count:20		PF04500:FLYWCH zinc finger domain,percent=97.87
OG0000167	genome	HAXYR	contraction	0.00513616	gene count:0		PF04500:FLYWCH zinc finger domain,percent=97.87
OG0000167	genome	Node18(Epilachnini)	expansion	0.000140381	gene count:12		PF04500:FLYWCH zinc finger domain,percent=97.87
OG0000167	genome	DHELO	expansion	0.000238899	gene count:16		PF04500:FLYWCH zinc finger domain,percent=97.87
OG0000167	genome	Node14	expansion	0.0119648	gene count:4		PF04500:FLYWCH zinc finger domain,percent=97.87
OG0000167	genome	MBIPU	expansion	1.65e-07	gene count:22		PF04500:FLYWCH zinc finger domain,percent=97.87
OG0000167	genome	Node6	expansion	0.0486824	gene count:2		PF04500:FLYWCH zinc finger domain,percent=97.87
OG0000167	genome	NINGE	expansion	0.000592435	gene count:10		PF04500:FLYWCH zinc finger domain,percent=97.87
OG0000168	genome	CSEPT	contraction	0.0275835	gene count:8			uncharacterized LOC123320942	uncharacterized LOC123676391
OG0000168	genome	HVIGI	contraction	4.7e-05	gene count:9			uncharacterized LOC123320942	uncharacterized LOC123676391
OG0000168	genome	ABIPU	expansion	4.74e-13	gene count:34			uncharacterized LOC123320942	uncharacterized LOC123676391
OG0000168	genome	Node19	contraction	0.0105452	gene count:13			uncharacterized LOC123320942	uncharacterized LOC123676391
OG0000168	genome	CIMPU	expansion	4.64e-17	gene count:46			uncharacterized LOC123320942	uncharacterized LOC123676391
OG0000168	genome	DVIRG	expansion	0.00225553	gene count:5			uncharacterized LOC123320942	uncharacterized LOC123676391
OG0000168	genome	HAXYR	contraction	2.15e-05	gene count:3			uncharacterized LOC123320942	uncharacterized LOC123676391
OG0000168	genome	Node18(Epilachnini)	expansion	6.92e-05	gene count:18			uncharacterized LOC123320942	uncharacterized LOC123676391
OG0000168	genome	CMONT	contraction	0.00467622	gene count:3			uncharacterized LOC123320942	uncharacterized LOC123676391
OG0000168	genome	Node15(Coccinellidae)	expansion	4.51e-05	gene count:7			uncharacterized LOC123320942	uncharacterized LOC123676391
OG0000169	genome	NINGE	loss	0.281468 for contraction	gene count:0	ABC	PF00664:ABC transporter transmembrane region,percent=79.18;PF00005:ABC transporter,percent=73.11	ATP-binding cassette sub-family C member 4-like	ATP-binding cassette sub-family C member 4-like, transcript variant X1
OG0000169	genome	Node1	emergence	0.564326 for expansion	gene count:3	ABC	PF00664:ABC transporter transmembrane region,percent=79.18;PF00005:ABC transporter,percent=73.11	ATP-binding cassette sub-family C member 4-like	ATP-binding cassette sub-family C member 4-like, transcript variant X1
OG0000169	genome	LDECE	expansion	0.0140592	gene count:20	ABC	PF00664:ABC transporter transmembrane region,percent=79.18;PF00005:ABC transporter,percent=73.11	ATP-binding cassette sub-family C member 4-like	ATP-binding cassette sub-family C member 4-like, transcript variant X1
OG0000169	genome	MBIPU	expansion	1.5e-06	gene count:31	ABC	PF00664:ABC transporter transmembrane region,percent=79.18;PF00005:ABC transporter,percent=73.11	ATP-binding cassette sub-family C member 4-like	ATP-binding cassette sub-family C member 4-like, transcript variant X1
OG0000169	genome	Node6	expansion	0.000502582	gene count:7	ABC	PF00664:ABC transporter transmembrane region,percent=79.18;PF00005:ABC transporter,percent=73.11	ATP-binding cassette sub-family C member 4-like	ATP-binding cassette sub-family C member 4-like, transcript variant X1
OG0000171	genome	HVIGI	contraction	0.000600605	gene count:1			uncharacterized LOC123316536	uncharacterized LOC123674667
OG0000171	genome	ABIPU	expansion	2.67e-07	gene count:12			uncharacterized LOC123316536	uncharacterized LOC123674667
OG0000171	genome	CIMPU	expansion	4.74e-05	gene count:10			uncharacterized LOC123316536	uncharacterized LOC123674667
OG0000172	genome	APLAN	loss	0.413463 for contraction	gene count:0	CTL	PF00059:Lectin C-type domain,percent=94.13	C-type lectin 37Db-like	lectin subunit alpha-like
OG0000172	genome	CSEPT	contraction	0.0307449	gene count:4	CTL	PF00059:Lectin C-type domain,percent=94.13	C-type lectin 37Db-like	lectin subunit alpha-like
OG0000172	genome	DVIRG	expansion	3.16e-07	gene count:37	CTL	PF00059:Lectin C-type domain,percent=94.13	C-type lectin 37Db-like	lectin subunit alpha-like
OG0000172	genome	HAXYR	expansion	0.00458288	gene count:12	CTL	PF00059:Lectin C-type domain,percent=94.13	C-type lectin 37Db-like	lectin subunit alpha-like
OG0000172	genome	Node11	expansion	0.0102052	gene count:13	CTL	PF00059:Lectin C-type domain,percent=94.13	C-type lectin 37Db-like	lectin subunit alpha-like
OG0000172	genome	ATUMI	contraction	0.0483122	gene count:1	CTL	PF00059:Lectin C-type domain,percent=94.13	C-type lectin 37Db-like	lectin subunit alpha-like
OG0000172	genome	Node10	expansion	0.00530484	gene count:9	CTL	PF00059:Lectin C-type domain,percent=94.13	C-type lectin 37Db-like	lectin subunit alpha-like
OG0000172	genome	Node9	expansion	0.048004	gene count:6	CTL	PF00059:Lectin C-type domain,percent=94.13	C-type lectin 37Db-like	lectin subunit alpha-like
OG0000172	genome	NVESP	expansion	1.03e-09	gene count:32	CTL	PF00059:Lectin C-type domain,percent=94.13	C-type lectin 37Db-like	lectin subunit alpha-like
OG0000173	genome	HVIGI	expansion	7.96e-06	gene count:18	COE	PF00135:Carboxylesterase family,percent=86.48	esterase B1-like, transcript variant X1	uncharacterized LOC123684629
OG0000173	genome	Node19	expansion	0.0115191	gene count:13	COE	PF00135:Carboxylesterase family,percent=86.48	esterase B1-like, transcript variant X1	uncharacterized LOC123684629
OG0000173	genome	OTAUR	expansion	1.31e-05	gene count:33	COE	PF00135:Carboxylesterase family,percent=86.48	esterase B1-like, transcript variant X1	uncharacterized LOC123684629
OG0000173	genome	MBIPU	expansion	0.0451541	gene count:17	COE	PF00135:Carboxylesterase family,percent=86.48	esterase B1-like, transcript variant X1	uncharacterized LOC123684629
OG0000173	genome	Node5	expansion	0.0114626	gene count:12	COE	PF00135:Carboxylesterase family,percent=86.48	esterase B1-like, transcript variant X1	uncharacterized LOC123684629
OG0000174	genome	HVIMA	expansion	1.6e-05	gene count:11		PF13895:Immunoglobulin domain,percent=59.56;PF13927:Immunoglobulin domain,percent=68.02;PF07679:Immunoglobulin I-set domain,percent=70.38;PF00047:Immunoglobulin domain,percent=63.62;PF00041:Fibronectin type III domain,percent=59.22	Down syndrome cell adhesion molecule-like protein Dscam2, transcript variant X1	Down syndrome cell adhesion molecule-like protein Dscam2, transcript variant X1
OG0000174	genome	HVIGI	contraction	0.000132192	gene count:4		PF13895:Immunoglobulin domain,percent=59.56;PF13927:Immunoglobulin domain,percent=68.02;PF07679:Immunoglobulin I-set domain,percent=70.38;PF00047:Immunoglobulin domain,percent=63.62;PF00041:Fibronectin type III domain,percent=59.22	Down syndrome cell adhesion molecule-like protein Dscam2, transcript variant X1	Down syndrome cell adhesion molecule-like protein Dscam2, transcript variant X1
OG0000176	genome	MDISC	contraction	0.0136407	gene count:2			MFS-type transporter clz9-like	MFS-type transporter clz9-like
OG0000176	genome	ABIPU	expansion	0.00252479	gene count:10			MFS-type transporter clz9-like	MFS-type transporter clz9-like
OG0000176	genome	Node19	contraction	0.00357932	gene count:4			MFS-type transporter clz9-like	MFS-type transporter clz9-like
OG0000176	genome	CIMPU	expansion	1.14e-10	gene count:23			MFS-type transporter clz9-like	MFS-type transporter clz9-like
OG0000176	genome	DVIRG	expansion	0.0144671	gene count:10			MFS-type transporter clz9-like	MFS-type transporter clz9-like
OG0000176	genome	CMONT	expansion	0.0142156	gene count:11			MFS-type transporter clz9-like	MFS-type transporter clz9-like
OG0000176	genome	SORYZ	expansion	0.000415918	gene count:10			MFS-type transporter clz9-like	MFS-type transporter clz9-like
OG0000176	genome	DPOND	contraction	0.0261563	gene count:0			MFS-type transporter clz9-like	MFS-type transporter clz9-like
OG0000176	genome	Node16	expansion	0.039522	gene count:6			MFS-type transporter clz9-like	MFS-type transporter clz9-like
OG0000176	genome	NPUMI	contraction	0.00876334	gene count:0			MFS-type transporter clz9-like	MFS-type transporter clz9-like
OG0000176	genome	MBIPU	expansion	0.000246155	gene count:15			MFS-type transporter clz9-like	MFS-type transporter clz9-like
OG0000176	genome	Node6	expansion	0.00478622	gene count:3			MFS-type transporter clz9-like	MFS-type transporter clz9-like
OG0000176	genome	PPYRA	expansion	0.000692656	gene count:9			MFS-type transporter clz9-like	MFS-type transporter clz9-like
OG0000177	genome	HVIMA	expansion	0.00208668	gene count:15		PF00106:short chain dehydrogenase,percent=91.3;PF08659:KR domain,percent=82.95;PF13561:Enoyl-(Acyl carrier protein) reductase,percent=89.73	15-hydroxyprostaglandin dehydrogenase [NAD(+)]-like	alcohol dehydrogenase 1-like
OG0000177	genome	Node20(Coccinellini)	contraction	0.0367893	gene count:5		PF00106:short chain dehydrogenase,percent=91.3;PF08659:KR domain,percent=82.95;PF13561:Enoyl-(Acyl carrier protein) reductase,percent=89.73	15-hydroxyprostaglandin dehydrogenase [NAD(+)]-like	alcohol dehydrogenase 1-like
OG0000177	genome	TDICH	expansion	0.00133195	gene count:27		PF00106:short chain dehydrogenase,percent=91.3;PF08659:KR domain,percent=82.95;PF13561:Enoyl-(Acyl carrier protein) reductase,percent=89.73	15-hydroxyprostaglandin dehydrogenase [NAD(+)]-like	alcohol dehydrogenase 1-like
OG0000177	genome	PPYRA	expansion	4.12e-09	gene count:48		PF00106:short chain dehydrogenase,percent=91.3;PF08659:KR domain,percent=82.95;PF13561:Enoyl-(Acyl carrier protein) reductase,percent=89.73	15-hydroxyprostaglandin dehydrogenase [NAD(+)]-like	alcohol dehydrogenase 1-like
OG0000178	genome	MDISC	expansion	6e-06	gene count:10			uncharacterized LOC123306310	uncharacterized LOC123675273
OG0000178	genome	Node19	contraction	0.000108978	gene count:2			uncharacterized LOC123306310	uncharacterized LOC123675273
OG0000178	genome	CIMPU	expansion	4.46e-11	gene count:22			uncharacterized LOC123306310	uncharacterized LOC123675273
OG0000178	genome	DVIRG	expansion	0.0323919	gene count:3			uncharacterized LOC123306310	uncharacterized LOC123675273
OG0000178	genome	HAXYR	contraction	0.0432825	gene count:1			uncharacterized LOC123306310	uncharacterized LOC123675273
OG0000178	genome	CMONT	expansion	0.000324517	gene count:13			uncharacterized LOC123306310	uncharacterized LOC123675273
OG0000178	genome	Node17	expansion	0.0283727	gene count:5			uncharacterized LOC123306310	uncharacterized LOC123675273
OG0000178	genome	Node16	expansion	0.0108656	gene count:4			uncharacterized LOC123306310	uncharacterized LOC123675273
OG0000179	genome	MDISC	expansion	0.000959176	gene count:13			uncharacterized LOC123315882
OG0000179	genome	HVIGI	contraction	0.000600605	gene count:1			uncharacterized LOC123315882
OG0000179	genome	Node19	contraction	0.000222508	gene count:3			uncharacterized LOC123315882
OG0000179	genome	CIMPU	expansion	5.52e-06	gene count:17			uncharacterized LOC123315882
OG0000179	genome	HAXYR	contraction	2.1e-06	gene count:0			uncharacterized LOC123315882
OG0000179	genome	CMONT	expansion	7.54e-10	gene count:29			uncharacterized LOC123315882
OG0000179	genome	Node17	expansion	0.0494738	gene count:8			uncharacterized LOC123315882
OG0000179	genome	Node16	expansion	0.00339414	gene count:7			uncharacterized LOC123315882
OG0000179	genome	NPUMI	contraction	0.00876334	gene count:0			uncharacterized LOC123315882
OG0000179	genome	Node15(Coccinellidae)	expansion	0.00464114	gene count:4			uncharacterized LOC123315882
OG0000179	genome	Node8	contraction	0.0463252	gene count:0			uncharacterized LOC123315882
OG0000181	genome	CSEPT	contraction	1.23e-05	gene count:2			uncharacterized LOC123313924	uncharacterized LOC123686562
OG0000181	genome	HVIMA	expansion	0.000329433	gene count:20			uncharacterized LOC123313924	uncharacterized LOC123686562
OG0000181	genome	HVIGI	contraction	1.01e-10	gene count:8			uncharacterized LOC123313924	uncharacterized LOC123686562
OG0000181	genome	CIMPU	expansion	2.33e-05	gene count:30			uncharacterized LOC123313924	uncharacterized LOC123686562
OG0000181	genome	DVIRG	contraction	0.00714081	gene count:0			uncharacterized LOC123313924	uncharacterized LOC123686562
OG0000181	genome	HAXYR	contraction	0.00500252	gene count:4			uncharacterized LOC123313924	uncharacterized LOC123686562
OG0000181	genome	Node18(Epilachnini)	expansion	0.00813357	gene count:19			uncharacterized LOC123313924	uncharacterized LOC123686562
OG0000181	genome	CMONT	expansion	5.93e-05	gene count:27			uncharacterized LOC123313924	uncharacterized LOC123686562
OG0000181	genome	AGLAB	expansion	0.044353	gene count:8			uncharacterized LOC123313924	uncharacterized LOC123686562
OG0000181	genome	Node16	expansion	0.025039	gene count:12			uncharacterized LOC123313924	uncharacterized LOC123686562
OG0000181	genome	NPUMI	contraction	0.0455017	gene count:4			uncharacterized LOC123313924	uncharacterized LOC123686562
OG0000181	genome	ATUMI	contraction	0.0484314	gene count:0			uncharacterized LOC123313924	uncharacterized LOC123686562
OG0000181	genome	MBIPU	expansion	2.32e-22	gene count:75			uncharacterized LOC123313924	uncharacterized LOC123686562
OG0000181	genome	Node6	expansion	0.0465656	gene count:5			uncharacterized LOC123313924	uncharacterized LOC123686562
OG0000182	genome	MDISC	contraction	1.43e-12	gene count:4		PF00125:Core histone H2A/H2B/H3/H4,percent=95.39	histone H3	histone H3.3 type 1-like
OG0000182	genome	Node19	expansion	0.00578036	gene count:33		PF00125:Core histone H2A/H2B/H3/H4,percent=95.39	histone H3	histone H3.3 type 1-like
OG0000182	genome	HAXYR	expansion	0.00120251	gene count:32		PF00125:Core histone H2A/H2B/H3/H4,percent=95.39	histone H3	histone H3.3 type 1-like
OG0000182	genome	CMONT	expansion	7.93e-07	gene count:44		PF00125:Core histone H2A/H2B/H3/H4,percent=95.39	histone H3	histone H3.3 type 1-like
OG0000182	genome	Node16	expansion	1.21e-05	gene count:21		PF00125:Core histone H2A/H2B/H3/H4,percent=95.39	histone H3	histone H3.3 type 1-like
OG0000182	genome	NPUMI	contraction	0.00148904	gene count:4		PF00125:Core histone H2A/H2B/H3/H4,percent=95.39	histone H3	histone H3.3 type 1-like
OG0000182	genome	Node15(Coccinellidae)	expansion	2.83e-05	gene count:13		PF00125:Core histone H2A/H2B/H3/H4,percent=95.39	histone H3	histone H3.3 type 1-like
OG0000182	genome	OTAUR	expansion	0.00122585	gene count:11		PF00125:Core histone H2A/H2B/H3/H4,percent=95.39	histone H3	histone H3.3 type 1-like
OG0000183	genome	NINGE	loss	1 for contraction	gene count:0		PF00027:Cyclic nucleotide-binding domain,percent=76.19	potassium/sodium hyperpolarization-activated cyclic nucleotide-gated channel 2-like, transcript variant X1	potassium/sodium hyperpolarization-activated cyclic nucleotide-gated channel 3-like
OG0000183	genome	Node1	emergence	1 for expansion	gene count:3		PF00027:Cyclic nucleotide-binding domain,percent=76.19	potassium/sodium hyperpolarization-activated cyclic nucleotide-gated channel 2-like, transcript variant X1	potassium/sodium hyperpolarization-activated cyclic nucleotide-gated channel 3-like
OG0000184	genome	MDISC	expansion	0.00846131	gene count:10	CHT	PF00704:Glycosyl hydrolases family 18,percent=89.14	chitotriosidase-1-like	acidic mammalian chitinase-like
OG0000184	genome	HVIMA	expansion	5.41e-07	gene count:12	CHT	PF00704:Glycosyl hydrolases family 18,percent=89.14	chitotriosidase-1-like	acidic mammalian chitinase-like
OG0000184	genome	HVIGI	contraction	0.00387078	gene count:5	CHT	PF00704:Glycosyl hydrolases family 18,percent=89.14	chitotriosidase-1-like	acidic mammalian chitinase-like
OG0000184	genome	DVIRG	expansion	0.0335418	gene count:12	CHT	PF00704:Glycosyl hydrolases family 18,percent=89.14	chitotriosidase-1-like	acidic mammalian chitinase-like
OG0000184	genome	DHELO	expansion	0.0137448	gene count:14	CHT	PF00704:Glycosyl hydrolases family 18,percent=89.14	chitotriosidase-1-like	acidic mammalian chitinase-like
OG0000184	genome	TCAST	expansion	0.0399709	gene count:12	CHT	PF00704:Glycosyl hydrolases family 18,percent=89.14	chitotriosidase-1-like	acidic mammalian chitinase-like
OG0000185	genome	MDISC	expansion	0.00261402	gene count:12			adenylate cyclase type 10-like, transcript variant X1	adenylate cyclase type 10-like, transcript variant X1
OG0000185	genome	CSEPT	contraction	0.0307449	gene count:4			adenylate cyclase type 10-like, transcript variant X1	adenylate cyclase type 10-like, transcript variant X1
OG0000185	genome	HVIMA	contraction	0.0050751	gene count:6			adenylate cyclase type 10-like, transcript variant X1	adenylate cyclase type 10-like, transcript variant X1
OG0000185	genome	CIMPU	expansion	3.19e-06	gene count:20			adenylate cyclase type 10-like, transcript variant X1	adenylate cyclase type 10-like, transcript variant X1
OG0000185	genome	HAXYR	contraction	0.043849	gene count:4			adenylate cyclase type 10-like, transcript variant X1	adenylate cyclase type 10-like, transcript variant X1
[truncated: 17,928 more rows]

## Sheet: Table SE4 OG enrichment
Orthogroup	CMONT_APHIDvsMEALYBUG_ratio	CMONT_APHIDvsMEALYBUG_padjust	CMONT_MOTHEGGvsMEALYBUG_ratio	CMONT_MOTHEGGvsMEALYBUG_padjust	CMONT_MOTHEGGvsAPHID_ratio	CMONT_MOTHEGGvsAPHID_padjust	PJAPO_MEALYBUGvsAPHID_ratio	PJAPO_MEALYBUGvsAPHID_padjust	PJAPO_MOTHEGGvsAPHID_ratio	PJAPO_MOTHEGGvsAPHID_padjust	MDISC_MEALYBUGvsAPHID_ratio	MDISC_MEALYBUGvsAPHID_padjust	MDISC_MEALYBUGvsMOTHEGG_ratio	MDISC_MEALYBUGvsMOTHEGG_padjust	MDISC_MEALYBUGvsPOLLEN_ratio	MDISC_MEALYBUGvsPOLLEN_padjust	MDISC_MOTHEGGvsAPHID_ratio	MDISC_MOTHEGGvsAPHID_padjust	MDISC_MOTHEGGvsPOLLEN_ratio	MDISC_MOTHEGGvsPOLLEN_padjust	MDISC_POLLENvsAPHID_ratio	MDISC_POLLENvsAPHID_padjust	CSEPT_APHIDvsMEALYBUG_ratio	CSEPT_APHIDvsMEALYBUG_padjust	HAXYR_APHIDvsMEALYBUG_ratio	HAXYR_APHIDvsMEALYBUG_padjust	Tran_LSAUC_MEALYBUGvsAPHID_ratio	Tran_LSAUC_MEALYBUGvsAPHID_padjust	total sig. num.	total species num.	Coccinellidae	Epilachnini	Coccinellini	MDISC	genefamily	Pfam	CSEPT_RefSeq_example	HAXYR_RefSeq_example
OG0000000	1/14	0.858626901230187	2/14	0.956834035576228	1/14	0.973766316192963	1/17	0.634129928686706	1/21	0.21688537679354							1/15	0.404581675572532	1/15	0.45596142611732					2/12	0.977976336850468	19/52	6.38005110584175e-06	1	1	expansion	expansion		expansion			uncharacterized LOC123315323, transcript variant X1	uncharacterized LOC123688929
OG0000001																											10/38	0.0150939414808084	1	1	expansion	expansion	contraction	expansion			uncharacterized LOC123306323	uncharacterized LOC123675449
OG0000002																											4/10	0.0286671261464014	1	1	expansion	expansion		expansion			uncharacterized LOC123313971	uncharacterized LOC123673311
OG0000003							2/35	0.626607553542116																			9/43	0.0402147324724712	1	1	expansion	expansion		expansion			uncharacterized mitochondrial protein AtMg00810-like	secreted RxLR effector protein 161-like
OG0000004																											7/31	0.0493887862072442	1	1				expansion			protein GVQW3-like, transcript variant X1	histone-lysine N-methyltransferase SETMAR-like
OG0000005																											10/23	0.000475836719264265	1	1							uncharacterized LOC123320157	uncharacterized LOC123688764
OG0000006																							4/16	0.152060507995865			6/19	0.0252392678871754	1	1	expansion	expansion	expansion	contraction			uncharacterized LOC123321051	uncharacterized LOC123678629
OG0000008																							2/22	0.951562325242504	1/18	0.977976336850468	6/23	0.0402147324724712	1	1			expansion	contraction		PF18701:Family of unknown function (DUF5641),percent=51.59	uncharacterized LOC123319979, transcript variant X1	uncharacterized LOC123680888
OG0000009																											9/25	0.0045365818037026	1	1	expansion	expansion		expansion			uncharacterized LOC123321551	uncharacterized LOC123684536
OG0000010																											4/11	0.0367289749003521	1	1		expansion		expansion			MFS-type transporter clz9-like, transcript variant X1	uncharacterized LOC123672921
OG0000013							1/16	0.626607553542116																	1/14	0.977976336850468	6/18	0.0229682433838483	1	1			expansion	contraction			uncharacterized LOC123318303	uncharacterized protein K02A2.6-like
OG0000018																											6/14	0.0117457674087054	1	1		expansion				PF13359:DDE superfamily endonuclease,percent=53.26	uncharacterized LOC123307098	protein ANTAGONIST OF LIKE HETEROCHROMATIN PROTEIN 1-like
OG0000025	9/21	0.00126382793505106	11/21	0.000240157517030332	1/21	0.996954615860492	30/40	2.44317130457903e-28	1/30	0.222006082923591	1/28	0.398741771366537	11/28	1.40818002024419e-08					7/28	7.68193104125084e-05	2/28	0.220834848868573	6/13	0.0029912186233599	3/14	0.874958589551165	1/12	0.707761117255044	6	4				contraction		PF00379:Insect cuticle protein,percent=97.07	larval cuticle protein A2B-like	uncharacterized LOC123677803
OG0000027	2/31	0.882016606065094			3/31	0.902666385725705													1/15	0.45596142611732			1/14	0.951562325242504	10/15	4.71997917234277e-06			1	1							dynein axonemal heavy chain 1-like	dynein axonemal heavy chain 1-like
OG0000034																									21/24	1.75468961524085e-16			1	1	expansion						jerky protein homolog-like	tigger transposable element-derived protein 4-like
OG0000037							2/11	0.21950121456434																			6/19	0.0252392678871754	1	1			expansion				uncharacterized protein K02A2.6-like	uncharacterized LOC123685479, transcript variant X1
OG0000040																											5/11	0.0150939414808084	1	1	expansion			expansion			uncharacterized LOC123320825	uncharacterized LOC123681898
OG0000041	3/16	0.406938526193142	4/16	0.650650705940309	1/16	0.974407264419577					1/17	0.286049597932688	3/17	0.0365313017694887			2/17	0.185620480181653	1/17	0.45596142611732	4/17	0.00173061311707319			1/10	0.977976336850468	6/16	0.0150939414808084	3	2						PF02958:Ecdysteroid kinase,percent=52.37	uncharacterized LOC123314725	uncharacterized LOC123677133
OG0000042			4/20	0.716248369665838			4/28	0.138039538671209					2/17	0.173201363918525	1/17	0.252433457855837			1/17	0.45596142611732			12/17	1.31764528700452e-08	6/15	0.0199999482288716	4/14	0.0712961520352269	2	2					CSP	PF03392:Insect pheromone-binding family, A10/OS-D,percent=97.49	uncharacterized LOC123307153	ejaculatory bulb-specific protein 3-like
OG0000044	6/13	0.0076925147863944	4/13	0.627806289784103	3/13	0.517164191597315	4/15	0.0248797753311245			1/17	0.286049597932688			4/17	0.000374569448637619	4/17	0.00561227720167517			6/17	8.63330947648476e-06			1/12	0.977976336850468			5	3				expansion	P450	PF00067:Cytochrome P450,percent=80.82	uncharacterized LOC123322677	cytochrome P450 9e2-like
OG0000047	3/13	0.346474129241318	2/13	0.956834035576228	1/13	0.973766316192963	7/23	0.00102566888888523			1/17	0.286049597932688	1/17	0.482826709502693	2/17	0.0460847984961959	1/17	0.419144333973731	2/17	0.218009510659411	3/17	0.0168465502548759	1/14	0.951562325242504	2/15	0.977976336850468	2/14	0.479734649586304	3	2					UGT	PF00201:UDP-glucoronosyl and UDP-glucosyl transferase,percent=85.3	UDP-glycosyltransferase UGT5-like, transcript variant X1	UDP-glycosyltransferase UGT5-like
OG0000048	6/19	0.037573612653126	2/19	0.956834035576228	6/19	0.145518050327656	1/20	0.678718322294969			1/15	0.286049597932688	1/15	0.473654596700486			1/15	0.404581675572532			1/15	0.344401911150281			1/14	0.977976336850468	2/15	0.489985131051034	1	1					ABC	PF00664:ABC transporter transmembrane region,percent=96.64;PF00005:ABC transporter,percent=93.6	probable multidrug resistance-associated protein lethal(2)03659	probable multidrug resistance-associated protein lethal(2)03659, transcript variant X1
OG0000050							4/17	0.0331389421364233																	1/11	0.977976336850468			1	1		expansion			P450	PF00067:Cytochrome P450,percent=77.73	cytochrome P450 6k1-like, transcript variant X1	uncharacterized LOC123671014
OG0000065	5/14	0.037573612653126	3/14	0.716248369665838	2/14	0.777654746196312	3/29	0.329664223137156	1/26	0.21688537679354													3/10	0.152060507995865	6/10	0.00181088767660037	2/10	0.361128681066994	2	2			contraction		CAT	PF00112:Papain family cysteine protease,percent=88.43;PF08246:Cathepsin propeptide inhibitor domain (I29),percent=81.59	procathepsin L-like	procathepsin L-like
OG0000068	3/25	0.587586248521742	1/25	0.971377435631051	3/25	0.784201969271796	1/16	0.626607553542116			1/11	0.281606980546766	3/11	0.0157382989763319			1/11	0.359811345625079	1/11	0.45596142611732			2/11	0.580438394404195	2/11	0.977976336850468	2/13	0.451226906307932	1	1	expansion	expansion			GLUT	PF07690:Major Facilitator Superfamily,percent=65.06	solute carrier family 46 member 3-like	proton-coupled folate transporter-like, transcript variant X1
OG0000074																											4/10	0.0286671261464014	1	1						PF13359:DDE superfamily endonuclease,percent=64.03	uncharacterized LOC123307675, transcript variant X1	uncharacterized LOC123688582
OG0000075																											4/10	0.0286671261464014	1	1	expansion			expansion			uncharacterized LOC123307183	uncharacterized LOC123680317
OG0000081	5/10	0.0100647328285428	3/10	0.650650705940309	1/10	0.925545853574552	5/24	0.0268017976528169																	1/10	0.977976336850468	2/13	0.451226906307932	2	2					P450	PF00067:Cytochrome P450,percent=76.63	cytochrome P450 4c3-like	uncharacterized LOC123680936
OG0000106	3/11	0.261682402092023	3/11	0.650650705940309	2/11	0.686347042302354	4/10	0.00564361715841356					1/12	0.430930593192372			3/12	0.0116527545892233	1/12	0.45596142611732									2	2				expansion		PF03015:Male sterility protein,percent=82.69;PF01370:NAD dependent epimerase/dehydratase family,percent=63.06;PF07993:Male sterility protein,percent=79.55	fatty acyl-CoA reductase wat-like, transcript variant X1	fatty acyl-CoA reductase wat-like, transcript variant X2
OG0000110							3/10	0.0349846639139592																					1	1			contraction		GLC	PF00232:Glycosyl hydrolase family 1,percent=81.32	myrosinase 1-like	myrosinase 1-like
OG0000111											4/11	0.000171776000385917	3/11	0.0157382989763319			6/11	3.18051977322218e-06	2/11	0.138646524849788	6/11	4.88777775310088e-07							4	1					GLUT	PF07690:Major Facilitator Superfamily,percent=76.27;PF00083:Sugar (and other) transporter,percent=84.34	uncharacterized LOC123314151	facilitated trehalose transporter Tret1-like
OG0000112							1/14	0.622360130279045	1/15	0.21688537679354	1/11	0.281606980546766			1/11	0.200144059330653	1/11	0.359811345625079			2/11	0.0471105953620512					2/16	0.512488295341043	1	1				expansion		PF08242:Methyltransferase domain,percent=82.5;PF13847:Methyltransferase domain,percent=83.33;PF13489:Methyltransferase domain,percent=81.9;PF08241:Methyltransferase domain,percent=88.09;PF13649:Methyltransferase domain,percent=86.9	juvenile hormone acid O-methyltransferase-like	juvenile hormone acid O-methyltransferase-like
OG0000113							5/26	0.0331389421364233	1/24	0.21688537679354	5/15	6.51230351452525e-05	3/15	0.0293985156992687	5/15	1.22009410687609e-05	6/15	2.06369025479453e-05	2/15	0.204084428852777	9/15	1.17447007085104e-10							6	2		expansion		expansion	UGT	PF00201:UDP-glucoronosyl and UDP-glucosyl transferase,percent=76.54	UDP-glucosyltransferase 2-like	UDP-glycosyltransferase UGT5-like, transcript variant X1
OG0000120							7/22	0.000873818482132971			2/11	0.0445483060257641	4/11	0.00191965315014047			4/11	0.00112976589390176	3/11	0.0153993897876266	2/11	0.0471105953620512							6	2	expansion	expansion			OBP	PF01395:PBP/GOBP family,percent=89.65	uncharacterized LOC123321121	uncharacterized LOC123676376
OG0000123																											4/10	0.0286671261464014	1	1	expansion		contraction	expansion			uncharacterized LOC123321972	uncharacterized LOC123683036
OG0000134											5/22	0.000171776000385917	4/22	0.0157382989763319	3/22	0.0102042962830516	4/22	0.0108843939906896	1/22	0.486355919449849									4	1		expansion		expansion			fatty acid synthase-like, transcript variant X2	fatty acid synthase-like
OG0000184													1/10	0.404852252005999	7/10	2.91765164922785e-10	1/10	0.359811345625079	8/10	4.17542003321766e-10	8/10	9.36195633009517e-11							3	1				expansion	CHT	PF00704:Glycosyl hydrolases family 18,percent=89.14	chitotriosidase-1-like	acidic mammalian chitinase-like
OG0000212							9/39	0.00113124556339932	1/38	0.248437338826045																	7/22	0.0173094300525883	2	2						PF13306:BspA type Leucine rich repeat region (6 copies),percent=54.63;PF13855:Leucine rich repeat,percent=92.74	P-granule-associated novel protein 1-like	P-granule-associated novel protein 1-like
OG0000217							3/19	0.167841347667185	4/21	0.000178855557335333																			1	1							uncharacterized LOC123309213, transcript variant X2	uncharacterized LOC123676451, transcript variant X2
OG0000226																											4/11	0.0367289749003521	1	1				expansion			uncharacterized LOC123315096	uncharacterized LOC123685268
OG0000247	3/19	0.431521618129406	3/19	0.956834035576228	2/19	0.902666385725705	4/10	0.00564361715841356																					1	1	expansion		contraction		UGT	PF00201:UDP-glucoronosyl and UDP-glucosyl transferase,percent=51.47	UDP-glycosyltransferase UGT5-like	UDP-glycosyltransferase UGT5-like, transcript variant X1
OG0000250									3/10	0.000260180247003016																			1	1						PF13306:BspA type Leucine rich repeat region (6 copies),percent=81.96;PF13855:Leucine rich repeat,percent=94.97	SLIT and NTRK-like protein 5	carboxypeptidase N subunit 2-like
OG0000258							7/17	0.000152508291925167	1/22	0.21688537679354																			1	1						PF01826:Trypsin Inhibitor like cysteine rich domain,percent=96.29	von Willebrand factor-like	zonadhesin, transcript variant X1
OG0000292							5/14	0.0031080665845415																					1	1					LIP	PF04083:Partial alpha/beta-hydrolase lipase region,percent=86.73;PF00561:alpha/beta hydrolase fold,percent=54.84	lipase 3-like	lipase 3-like
OG0000439											2/10	0.0445483060257641					3/10	0.00888048049943603			4/10	0.000210878872313134							3	1	expansion			expansion	UGT		uncharacterized LOC123310414	UDP-glycosyltransferase UGT5-like, transcript variant X1
OG0000458													7/11	1.23750883005364e-07			7/11	1.44072291111221e-07	5/11	7.68193104125084e-05									3	1				expansion	COL	PF06286:Coleoptericin,percent=53.02	acaloleptin A-like	coleoptericin-like
OG0000668							7/13	2.04498459091116e-05																					1	1							uncharacterized LOC123312761, transcript variant X1	uncharacterized LOC123680405, transcript variant X1
OG0001610							4/14	0.0206558901735551																					1	1						PF13606:Ankyrin repeat,percent=50.73;PF00023:Ankyrin repeat,percent=50.73;PF13637:Ankyrin repeats (many copies),percent=52.94;PF12796:Ankyrin repeats (3 copies),percent=53.67	uncharacterized LOC123309686	uncharacterized LOC123679068
OG0001678							10/12	2.08523856413816e-10																					1	1	emergence						cuticle protein 12.5-like	nuclear pore complex protein Nup58-like, transcript variant X1
OG0001915	17/17	3.12649627426349e-16	16/17	2.87514875990290e-12																									2	1							uncharacterized LOC123315277
OG0010288							17/19	1.15051066953176e-18																					1	1
OG0011447							3/10	0.0349846639139592																					1	1

## Sheet: Table SE5 expression
gene id	comparison	change	log2FC	padj	genefamily	orthogroup	HOG	Coccinellidae	Coccinellini	MDISC	Epilachnini	coccidophagous ladybirds	predatory ladybirds	tissue	tissue cluster	Coccinellidae duplications	Coccinellini duplications	Epilachnini duplications	Pfam	KEGG KO	UniProt
CMONT.21410	AvsM	stable	0.580417	0.033744		OG0001460	N17.HOG0001943							GUT	Antenna				PF13855:Leucine rich repeat	ko:K04249:TSHR, thyrotropin receptor	Q8SPP9:Thyrotropin receptor
CMONT.15930	AvsM	up	1.60717	3.46e-05	CTL	OG0000172	N17.HOG0000416								Gut				PF00059:Lectin C-type domain		Q59DY5:C-type lectin 37Db
CMONT.23862	AvsM	stable	0.991511	0.046631	P450	OG0000189	N17.HOG0000457							GUT	Gut				PF00067:Cytochrome P450	ko:K07427:CYP4V, docosahexaenoic acid omega-hydroxylase [EC:1.14.14.79];ko:K15001:CYP4, cytochrome P450 family 4 [EC:1.14.-.-]	P29981:Cytochrome P450 4C1
CMONT.494	AvsM	stable	0.901173	0.0591529		OG0001981								GUT	Gut
CMONT.21647	AvsM	stable	-2.44737	0.160785	CAT	OG0000065	N17.HOG0000142		contraction					GUT	Gut				PF00112:Papain family cysteine protease	ko:K01365:CTSL, cathepsin L [EC:3.4.22.15]	Q26636:Cathepsin L
CMONT.23431	AvsM	stable	1.6635	0.0549966	CAT	OG0000065	N17.HOG0000142		contraction					GUT	Gut				PF08246:Cathepsin propeptide inhibitor domain (I29);PF00112:Papain family cysteine protease		Q26636:Cathepsin L
CMONT.6738	AvsM	stable	0.314709	0.799652	CAT	OG0000065	N17.HOG0000142		contraction					GUT	Gut				PF08246:Cathepsin propeptide inhibitor domain (I29);PF00112:Papain family cysteine protease		Q26636:Cathepsin L
CMONT.11640	AvsM	up	4.42023	0.00595796	CAT	OG0000065	N17.HOG0000142		contraction					GUT	Gut				PF08246:Cathepsin propeptide inhibitor domain (I29);PF00112:Papain family cysteine protease		Q26636:Cathepsin L
CMONT.16940	AvsM	stable	-0.0161852	1	UGT	OG0000229	N17.HOG0000556							GUT	Gut				PF00201:UDP-glucoronosyl and UDP-glucosyl transferase	ko:K00699:UGT, glucuronosyltransferase [EC:2.4.1.17];ko:K04628:CGT, UGT8, ceramide galactosyltransferase [EC:2.4.1.47]	A0A291PQF1:UDP-glycosyltransferase UGT5
CMONT.3767	AvsM	stable	1.30877	0.193145		OG0003422								GUT	Gut				PF00858:Amiloride-sensitive sodium channel	ko:K03440:ASICN, acid-sensing ion channel, other	O61370:Sodium channel protein Nach
CMONT.8609	AvsM	stable	-0.280311	0.616437		OG0003734	N17.HOG0005484								Female abdomen1				PF05890:Eukaryotic rRNA processing protein EBP2	ko:K14823:EBP2, EBNA1BP2, rRNA-processing protein EBP2	Q9V9Z9:Probable rRNA-processing protein EBP2 homolog
CMONT.16077	AvsM	stable	-0.188966	0.27843		OG0004253	N17.HOG0006298								Female abdomen2				PF00004:ATPase family associated with various cellular activities (AAA);PF07728:AAA domain (dynein-related subfamily);PF17862:AAA+ lid domain;PF01434:Peptidase family M41	ko:K08955:YME1, ATP-dependent metalloprotease [EC:3.4.24.-]	F3YDF1:ATP-dependent zinc metalloprotease YME1L
CMONT.15519	AvsM	stable	0.420028	0.1019		OG0001351									Antenna				PF03645:Tctex-1 family	ko:K10420:DYNLT, dynein light chain Tctex-type 1	Q94524:Dynein light chain Tctex-type
CMONT.12592	AvsM	stable	-0.427585	0.659489		OG0004549	N17.HOG0006752								Female abdomen1				PF01207:Dihydrouridine synthase (Dus)	ko:K05545:DUS4, tRNA-dihydrouridine synthase 4 [EC:1.3.1.90]	Q32M08:tRNA-dihydrouridine(20a/20b) synthase [NAD(P)+]-like
CMONT.24114	AvsM	stable	0.0725706	0.868764		OG0005939	N17.HOG0008738							HEA	Head					ko:K15616:EYA1, eyes absent homolog 1 [EC:3.1.3.48];ko:K17622:EYA4, eyes absent homolog 4 [EC:3.1.3.48]	Q99502:Eyes absent homolog 1
CMONT.13679	AvsM	stable	-0.107122	0.772216		OG0007143	N17.HOG0010252								Female abdomen1				PF05871:ESCRT-II complex subunit	ko:K12189:VPS25, EAP20, ESCRT-II complex subunit VPS25	Q6NWF4:Vacuolar protein-sorting-associated protein 25
CMONT.13838	AvsM	down	-16.7205	0.000196069		OG0000617								ABD	Male abdomen				PF02936:Cytochrome c oxidase subunit IV	ko:K02263:COX4, cytochrome c oxidase subunit 4	O46581:Cytochrome c oxidase subunit 4 isoform 1, mitochondrial (Fragment)
CMONT.17867	AvsM	stable	-0.0333271	0.917888		OG0006611	N17.HOG0009612								Female abdomen1				PF06201:PITH domain;PF00085:Thioredoxin		Q8CDN6:Thioredoxin-like protein 1
CMONT.12616	AvsM	stable	0.477883	0.582977		OG0000823									Female abdomen1				PF07776:Zinc-finger associated domain (zf-AD)
CMONT.6978	AvsM	up	1.20692	0.0108396		OG0000823									Female abdomen1				PF00096:Zinc finger, C2H2 type;PF13894:C2H2-type zinc finger;PF13912:C2H2-type zinc finger;PF12171:Zinc-finger double-stranded RNA-binding;PF12874:Zinc-finger of C2H2 type
CMONT.4951	AvsM	stable	-0.339444	0.434921		OG0005052	N17.HOG0007487								Female abdomen1				PF03828:Cid1 family poly A polymerase	ko:K18060:MTPAP, poly(A) RNA polymerase, mitochondrial [EC:2.7.7.19]	O46102:Poly(A) RNA polymerase, mitochondrial
CMONT.21137	AvsM	stable	0.959037	0.18959		OG0004215	N17.HOG0006235								Female abdomen2					ko:K11964:PELI, pellino [EC:2.3.2.27]
CMONT.19467	AvsM	stable	0.515026	0.509016		OG0004215	N17.HOG0006235								Female abdomen2				PF04710:Pellino	ko:K11964:PELI, pellino [EC:2.3.2.27]	O77237:Protein pellino
CMONT.5606	AvsM	stable	-0.0962739	0.945832		OG0005542	N17.HOG0008163							ABD	Female abdomen1						Q8VCX6:KICSTOR complex protein kaptin
CMONT.6437	AvsM	stable	-0.382702	0.0434325		OG0000818								GUT	Gut				PF00160:Cyclophilin type peptidyl-prolyl cis-trans isomerase/CLD	ko:K03768:PPIB, ppiB, peptidyl-prolyl cis-trans isomerase B (cyclophilin B) [EC:5.2.1.8]	P24369:Peptidyl-prolyl cis-trans isomerase B
CMONT.24173	AvsM	stable	0.112818	0.754963		OG0003630	N17.HOG0005324								Female abdomen1				PF05495:CHY zinc finger;PF13639:Ring finger domain;PF14599:Zinc-ribbon	ko:K10144:RCHY1, PIRH2, RING finger and CHY zinc finger domain-containing protein 1 [EC:2.3.2.27]	Q96PM5:RING finger and CHY zinc finger domain-containing protein 1
CMONT.17037	AvsM	stable	-0.326176	0.50135		OG0006958	N17.HOG0010029							GUT	Unclassified					ko:K17711:PTCD2, pentatricopeptide repeat domain-containing protein 2	A1L2L5:Pentatricopeptide repeat-containing protein 2, mitochondrial
CMONT.13475	AvsM	stable	-0.713187	0.0624308		OG0007596	N17.HOG0010754								Female abdomen1				PF01416:tRNA pseudouridine synthase	ko:K06173:truA, PUS1, tRNA pseudouridine38-40 synthase [EC:5.4.99.12];ko:K20674:MODSP, modular serine protease [EC:3.4.21.-]	Q4KM92:tRNA pseudouridine synthase A
CMONT.4085	AvsM	stable	0.0693834	0.852733	AP	OG0005920	N17.HOG0008717							GUT	Unclassified				PF09127:Leukotriene A4 hydrolase, C-terminal;PF01433:Peptidase family M1 domain;PF17900:Peptidase M1 N-terminal domain	ko:K01254:LTA4H, leukotriene-A4 hydrolase [EC:3.3.2.6]	P24527:Leukotriene A-4 hydrolase
CMONT.14855	AvsM	stable	-0.0133599	1		OG0009120	N17.HOG0012042								Female abdomen1
CMONT.19284	AvsM	stable	-0.0876862	0.724309		OG0006977	N17.HOG0010054								Female abdomen1				PF09409:PUB domain;PF00789:UBX domain	ko:K14011:UBXN6, UBXD1, UBX domain-containing protein 6	Q99PL6:UBX domain-containing protein 6
CMONT.4886	AvsM	stable	-0.143081	0.597348		OG0003834	N17.HOG0005635								Head				PF00076:RNA recognition motif. (a.k.a. RRM, RBD, or RNP domain);PF07744:SPOC domain	ko:K13190:RBM15, RNA-binding protein 15	Q7KMJ6:RNA-binding protein spenito
CMONT.19918	AvsM	stable	-0.386988	0.247229		OG0005772	N17.HOG0008501							GUT	Unclassified				PF00572:Ribosomal protein L13	ko:K02871:RP-L13, MRPL13, rplM, large subunit ribosomal protein L13;ko:K08798:MARK, MAP/microtubule affinity-regulating kinase [EC:2.7.11.1]	Q9VJ38:39S ribosomal protein L13, mitochondrial
CMONT.20554	AvsM	stable	-0.579137	0.00480925		OG0003378								GUT	Unclassified				PF18552:PheRS DNA binding domain 1 ;PF18554:PheRS DNA binding domain 2;PF18553:PheRS DNA binding domain 3;PF01409:tRNA synthetases class II core domain (F);PF17759:Phenylalanyl tRNA synthetase beta chain CLM domain	ko:K01889:FARSA, pheS, phenylalanyl-tRNA synthetase alpha chain [EC:6.1.1.20]	Q9W3J5:Phenylalanine--tRNA ligase alpha subunit
CMONT.1421	AvsM	stable	-0.0693432	0.952489		OG0000133		expansion	contraction		expansion								PF00650:CRAL/TRIO domain
CMONT.11733	AvsM	up	1.02299	0.0347657		OG0000133		expansion	contraction		expansion				Antenna				PF00650:CRAL/TRIO domain
CMONT.20129	AvsM	stable	-0.269852	0.739196		OG0000133		expansion	contraction		expansion			LEG	Leg
CMONT.24144	AvsM	stable	0.15712	0.946147		OG0000133		expansion	contraction		expansion				Male abdomen				PF00650:CRAL/TRIO domain
CMONT.17283	AvsM	stable	0.951656	0.415901		OG0007640	N17.HOG0010814							ANT	Antenna				PF00646:F-box domain;PF12937:F-box-like;PF13516:Leucine Rich repeat	ko:K10280:FBXL14, F-box and leucine-rich repeat protein 14	Q17R01:F-box/LRR-repeat protein 14
CMONT.1903	AvsM	stable	0.456796	0.460767		OG0005661	N17.HOG0008335								Antenna				PF02944:BESS motif;PF10545:Alcohol dehydrogenase transcription factor Myb/SANT-like
CMONT.15514	AvsM	stable	-0.139077	0.834768		OG0005661	N17.HOG0008335								Head
CMONT.17642	AvsM	stable	0.851533	0.00567342		OG0007620	N17.HOG0010792								Female abdomen1				PF17219:Yaf2/RYBP C-terminal binding motif;PF00641:Zn-finger in Ran binding protein and others	ko:K11468:YAF2, YY1-associated factor 2;ko:K11469:RYBP, RING1 and YY1-binding protein	Q8IY57:YY1-associated factor 2
CMONT.13040	AvsM	stable	0.419201	0.150153		OG0004637	N17.HOG0006891							ABD	Female abdomen1				PF18609:Exuperantia SAM-like domain	ko:K18745:EXU, maternal protein exuperantia	Q24618:Maternal protein exuperantia-1
CMONT.3206	AvsM	stable	0.235727	0.509386	SCP	OG0005485	N17.HOG0008089							GUT	Gut				PF00106:short chain dehydrogenase;PF13561:Enoyl-(Acyl carrier protein) reductase;PF08659:KR domain;PF01575:MaoC like domain;PF02036:SCP-2 sterol transfer family	ko:K12405:HSD17B4, (3R)-3-hydroxyacyl-CoA dehydrogenase / 3a,7a,12a-trihydroxy-5b-cholest-24-enoyl-CoA hydratase / enoyl-CoA hydratase 2 [EC:1.1.1.- 4.2.1.107 4.2.1.119]	Q9VXJ0:Peroxisomal multifunctional enzyme type 2
CMONT.18441	AvsM	stable	-0.308863	0.351658		OG0003429	N17.HOG0004989								Female abdomen1				PF13481:AAA domain;PF08423:Rad51;PF00154:recA bacterial DNA recombination protein	ko:K04482:RAD51, DNA repair protein RAD51	Q8MKI8:DNA repair protein RAD51 homolog 1
CMONT.19795	AvsM	stable	-0.192039	0.49715		OG0005470	N17.HOG0008065							GUT	Male abdomen				PF02441:Flavoprotein	ko:K01598:PPCDC, coaC, phosphopantothenoylcysteine decarboxylase [EC:4.1.1.36]	Q8BZB2:Phosphopantothenoylcysteine decarboxylase
CMONT.21140	AvsM	stable	0.133142	0.662355		OG0005869	N17.HOG0008649							ABD	Female abdomen1				PF03359:Guanylate-kinase-associated protein (GKAP) protein	ko:K15008:DLGAP1, GKAP, discs, large-associated protein 1	O14490:Disks large-associated protein 1
CMONT.10684	AvsM	stable	-0.615565	0.334393		OG0005869									Head					ko:K15008:DLGAP1, GKAP, discs, large-associated protein 1
CMONT.17061	AvsM	stable	0.595114	0.770985		OG0008134								ABD	Female abdomen1				PF00004:ATPase family associated with various cellular activities (AAA)	ko:K12196:VPS4, vacuolar protein-sorting-associated protein 4	Q09803:Suppressor protein of bem1/bed5 double mutants
CMONT.4067	AvsM	down	-2.11477	0.0137272		OG0005314	N17.HOG0007858								Female abdomen1				PF01064:Activin types I and II receptor domain;PF00069:Protein kinase domain;PF07714:Protein tyrosine and serine/threonine kinase	ko:K04671:BMPR2, bone morphogenetic protein receptor type-2 [EC:2.7.11.30]	Q13873:Bone morphogenetic protein receptor type-2
CMONT.11281	AvsM	stable	-0.534113	0.265874		OG0002058	N17.HOG0002784							ABD	Male abdomen				PF00533:BRCA1 C Terminus (BRCT) domain;PF16770:Regulator of Ty1 transposition protein 107 BRCT domain	ko:K20780:MDC1, mediator of DNA damage checkpoint protein 1	Q5U2M8:Mediator of DNA damage checkpoint protein 1
CMONT.3430	AvsM	stable	-0.0501227	0.980851		OG0002058	N17.HOG0002784							ABD	Female abdomen2
CMONT.11956	AvsM	stable	-0.0151909	1		OG0002058	N17.HOG0002784								Female abdomen2				PF00498:FHA domain	ko:K20780:MDC1, mediator of DNA damage checkpoint protein 1
CMONT.2042	AvsM	stable	-0.417223	0.279235		OG0003290	N17.HOG0004737								Antenna						Q04164:Putative epidermal cell surface receptor
CMONT.7351	AvsM	stable	-0.915514	0.000261495		OG0003482	N17.HOG0005094							LEG	Antenna				PF02822:Antistasin family;PF00014:Kunitz/Bovine pancreatic trypsin inhibitor domain;PF14625:Lustrin, cysteine-rich repeated domain;PF00086:Thyroglobulin type-1 repeat;PF00095:WAP-type (Whey Acidic Protein) 'four-disulfide core'		Q03610:Uncharacterized protein ZC84.1
CMONT.18094	AvsM	stable	0.698191	1		OG0009525									Male abdomen
CMONT.14458	AvsM	stable	0.211503	0.695891		OG0008613	N17.HOG0011746							GUT	Unclassified
CMONT.5928	AvsM	stable	-0.224079	0.867976		OG0152917								HEA	Head
CMONT.11345	AvsM	stable	0.924887	0.406897		OG0153202									Head
CMONT.6229	AvsM	stable	0.415656	0.66465		OG0152929									Head
CMONT.23444	AvsM	stable	-0.291205	0.550438		OG0004076	N17.HOG0006018								Antenna					ko:K06126:COQ6, ubiqui biosynthesis monooxygenase Coq6 [EC:1.14.13.-]	Q9VMQ5:Ubiqui biosynthesis monooxygenase COQ6, mitochondrial
CMONT.15029	AvsM	stable	0.0124332	1		OG0002175	N17.HOG0002976							GUT	Gut				PF00023:Ankyrin repeat;PF12796:Ankyrin repeats (3 copies);PF13606:Ankyrin repeat;PF13637:Ankyrin repeats (many copies);PF13857:Ankyrin repeats (many copies);PF00520:Ion transport protein	ko:K16772:FAM161A, protein FAM161A	Q9W0T5:Transient receptor potential channel pyrexia
CMONT.8322	AvsM	stable	-0.190802	0.642325		OG0004076	N17.HOG0006018								Antenna					ko:K06126:COQ6, ubiqui biosynthesis monooxygenase Coq6 [EC:1.14.13.-]	Q6DF46:Ubiqui biosynthesis monooxygenase COQ6, mitochondrial
CMONT.1950	AvsM	stable	0.804191	0.00165203	SP	OG0006419	N17.HOG0009353								Antenna				PF00089:Trypsin		Q9NAS9:CLIP domain-containing serine protease B15
CMONT.16589	AvsM	stable	-0.28356	0.323847	SP	OG0000543	N17.HOG0001144							ABD	Female abdomen1				PF12032:Regulatory CLIP domain of proteinases;PF00089:Trypsin	ko:K20673:GRASS, gram-positive specific serine protease [EC:3.4.21.-]	P13582:Serine protease easter
CMONT.17050	AvsM	stable	0.431163	0.762389	SP	OG0000543	N17.HOG0001144							LEG	Leg				PF00089:Trypsin	ko:K20673:GRASS, gram-positive specific serine protease [EC:3.4.21.-]	A0A126GUP6:Melanization protease 1
CMONT.15682	AvsM	stable	0.388905	0.579721	CSP	OG0000042	N17.HOG0000009								Antenna				PF03392:Insect pheromone-binding family, A10/OS-D		E0X9F6:Allergen Tha p 1
CMONT.18639	AvsM	stable	-0.700477	0.415661	CSP	OG0000042	N17.HOG0000006							LEG	Leg				PF03392:Insect pheromone-binding family, A10/OS-D		Q9W1C9:Ejaculatory bulb-specific protein 3
CMONT.22427	AvsM	stable	0.345205	0.379951		OG0008374	N17.HOG0011561								Female abdomen1
CMONT.14613	AvsM	up	2.53153	3.22e-06		OG0002915	N17.HOG0004093							GUT	Gut				PF04923:Ninjurin		Q92982:Ninjurin-1
CMONT.17967	AvsM	stable	-0.00458712	1		OG0005707	N17.HOG0008405							ABD	Female abdomen1					ko:K16547:NEDD1, protein NEDD1	Q8NHV4:Protein NEDD1
CMONT.11554	AvsM	stable	-0.145117	0.821534		OG0007149	N17.HOG0010258								Female abdomen1				PF04677:Protein similar to CwfJ C-terminus 1;PF04676:Protein similar to CwfJ C-terminus 2		Q69YN2:CWF19-like protein 1
CMONT.10315	AvsM	stable	3.24326	1		OG0000174								HEA					PF00041:Fibronectin type III domain;PF07679:Immunoglobulin I-set domain;PF13895:Immunoglobulin domain;PF13927:Immunoglobulin domain		Q9VS29:Down syndrome cell adhesion molecule-like protein Dscam2
CMONT.4069	AvsM	stable	0.642757	0.183017		OG0000297								ANT	Antenna						Q9BTX7:Alpha-tocopherol transfer protein-like
CMONT.20820	AvsM	stable	0.0935814	0.803014		OG0001076								GUT	Leg				PF05405:Mitochondrial ATP synthase B chain precursor (ATP-synt_B)	ko:K02127:ATPeF0B, ATP5F1, ATP4, F-type H+-transporting ATPase subunit b	Q94516:ATP synthase subunit b, mitochondrial
CMONT.19849	AvsM	stable	0.085159	0.925675		OG0006710	N17.HOG0009733								Female abdomen1				PF03099:Biotin/lipoate A/B protein ligase family	ko:K03801:lipB, lipoyl(octanoyl) transferase [EC:2.3.1.181]	Q29R99:Putative lipoyltransferase 2, mitochondrial
CMONT.9671	AvsM	stable	0.590875	0.0289745		OG0006067	N17.HOG0008892								Male abdomen				PF00106:short chain dehydrogenase;PF13561:Enoyl-(Acyl carrier protein) reductase;PF08643:Fungal family of unknown function (DUF1776);PF08659:KR domain		Q62730:Estradiol 17-beta-dehydrogenase 2
CMONT.7317	AvsM	stable	-0.181279	0.569963	NPC	OG0000875	N17.HOG0001390								Female abdomen1				PF12349:Sterol-sensing domain of SREBP cleavage-activation	ko:K00021:HMGCR, hydroxymethylglutaryl-CoA reductase (NADPH) [EC:1.1.1.34]	P54960:3-hydroxy-3-methylglutaryl-coenzyme A reductase
CMONT.22779	AvsM	stable	0.15904	0.886207		OG0002160									Head
CMONT.2390	AvsM	stable	-0.303718	0.295886	NPC	OG0000875	N17.HOG0001390								Female abdomen1				PF00368:Hydroxymethylglutaryl-coenzyme A reductase	ko:K00021:HMGCR, hydroxymethylglutaryl-CoA reductase (NADPH) [EC:1.1.1.34]	P54960:3-hydroxy-3-methylglutaryl-coenzyme A reductase
CMONT.8962	AvsM	stable	-0.222962	0.486017	NPC	OG0000875	N17.HOG0001390								Unclassified					ko:K00021:HMGCR, hydroxymethylglutaryl-CoA reductase (NADPH) [EC:1.1.1.34]	P54960:3-hydroxy-3-methylglutaryl-coenzyme A reductase
CMONT.9447	AvsM	stable	-0.409302	0.0472723		OG0005639	N17.HOG0008301							GUT	Unclassified						Q16N38:Zinc finger protein-like 1 homolog
CMONT.23997	AvsM	down	-18.0749	1.23e-06		OG0002734								ABD	Male abdomen
CMONT.17129	AvsM	stable	0	1		OG0010098													PF04930:FUN14 family	ko:K13206:CCDC55, coiled-coil domain-containing protein 55;ko:K17986:FUNDC1, FUN14 domain-containing protein 1	Q8IVP5:FUN14 domain-containing protein 1
CMONT.23274	AvsM	stable	0	1		OG0010098								ABD	Male abdomen				PF04930:FUN14 family
CMONT.7078	AvsM	stable	1.01156	0.207868		OG0000233								LEG	Leg				PF00110:wnt family	ko:K00408:WNT4, wingless-type MMTV integration site family, member 4;ko:K00444:WNT5, wingless-type MMTV integration site family, member 5	P56705:Protein Wnt-4
CMONT.5392	AvsM	stable	-0.283267	0.315659		OG0007478	N17.HOG0010623								Female abdomen1				PF05064:Nsp1-like C-terminal region	ko:K14306:NUP62, NSP1, nuclear pore complex protein Nup62	Q7JXF5:Nuclear pore glycoprotein p62
CMONT.23582	AvsM	stable	-0.417928	0.121794		OG0006254								GUT	Unclassified				PF00298:Ribosomal protein L11, RNA binding domain;PF03946:Ribosomal protein L11, N-terminal domain	ko:K02867:RP-L11, MRPL11, rplK, large subunit ribosomal protein L11	Q9VFJ2:39S ribosomal protein L11, mitochondrial
CMONT.17325	AvsM	stable	0.0851971	0.886207		OG0006905	N17.HOG0009963								Female abdomen1				PF06102:rRNA biogenesis protein RRP36	ko:K14795:RRP36, ribosomal RNA-processing protein 36	A7SL20:Ribosomal RNA processing protein 36 homolog
CMONT.1581	AvsM	stable	0.276687	0.383671		OG0009427								GUT	Unclassified
CMONT.11202	AvsM	stable	0.703626	0.342981		OG0000812								ANT	Antenna				PF00069:Protein kinase domain;PF07714:Protein tyrosine and serine/threonine kinase	ko:K08824:CDKL, cyclin-dependent kinase-like [EC:2.7.11.22]	Q00532:Cyclin-dependent kinase-like 1
CMONT.354	AvsM	stable	-1.09487	0.305886		OG0000908								ANT	Antenna				PF00023:Ankyrin repeat;PF12796:Ankyrin repeats (3 copies);PF13606:Ankyrin repeat;PF13637:Ankyrin repeats (many copies);PF13857:Ankyrin repeats (many copies)
CMONT.19105	AvsM	stable	0.476271	1		OG0003555	N17.HOG0005199							ANT	Antenna
CMONT.13179	AvsM	stable	0.844803	0.0660044		OG0008186								ANT	Antenna				PF00001:7 transmembrane receptor (rhodopsin family)
CMONT.2676	AvsM	stable	-0.273603	0.709043		OG0003555	N17.HOG0005199							ANT	Antenna				PF00373:FERM central domain		Q3UFK8:FERM domain-containing protein 8
CMONT.1042	AvsM	stable	-2.25391	0.709166		OG0002309								ABD							Q6V3W6:Dynein regulatory complex subunit 7
CMONT.2440	AvsM	stable	0.0381463	1		OG0004704									Female abdomen1				PF04218:CENP-B N-terminal DNA-binding domain		Q9VBW6:Protein distal antenna
CMONT.22457	AvsM	stable	0	1		OG0002309															Q4V516:Coiled-coil domain-containing protein lobo
CMONT.14189	AvsM	stable	0.604689	0.0578935		OG0002889	N17.HOG0004042								Female abdomen1				PF13329:Autophagy-related protein 2 CAD motif;PF09333:Autophagy-related protein C terminal domain;PF12624:N-terminal region of Chorein or VPS13	ko:K17906:ATG2, autophagy-related protein 2	Q96BY7:Autophagy-related protein 2 homolog B
CMONT.4038	AvsM	stable	-0.944451	0.000924369		OG0003603	N17.HOG0005276								Female abdomen1				PF00579:tRNA synthetases class I (W and Y)	ko:K01867:WARS, trpS, tryptophanyl-tRNA synthetase [EC:6.1.1.2];ko:K10402:KIF20, kinesin family member 20	P23381:Tryptophan--tRNA ligase, cytoplasmic
CMONT.5175	AvsM	down	-19.3489	6.12e-07		OG0010047								ABD	Male abdomen
CMONT.17498	AvsM	up	1.14141	2.22e-06		OG0004476	N17.HOG0006652							GUT	Gut				PF00250:Forkhead domain;PF08430:Forkhead N-terminal region	ko:K08035:FOXA2, HNF3B, forkhead box protein A2, hepatocyte nuclear factor 3-beta	P14734:Protein fork head
CMONT.19617	AvsM	stable	0.791946	0.565099		OG0047699
CMONT.11511	AvsM	stable	0.65141	0.544671		OG0005246	N17.HOG0007753
CMONT.2264	AvsM	stable	-0.266025	0.502911		OG0003332	N17.HOG0004810								Head				PF08778:HIF-1 alpha C terminal transactivation domain	ko:K08268:HIF1A, hypoxia-inducible factor 1 alpha
CMONT.24154	AvsM	up	2.3729	2.69e-08		OG0008742	N17.HOG0011834	emergence						GUT	Gut
CMONT.11805	AvsM	stable	-0.421276	0.09136		OG0003332	N17.HOG0004810								Female abdomen2				PF00989:PAS fold	ko:K08268:HIF1A, hypoxia-inducible factor 1 alpha	Q61221:Hypoxia-inducible factor 1-alpha
CMONT.18258	AvsM	stable	-0.685426	0.135062		OG0002829									Female abdomen1				PF03177:Non-repetitive/WGA-negative nucleoporin C-terminal;PF08801:Nup133 N terminal like	ko:K14300:NUP133, nuclear pore complex protein Nup133	Q9VCW3:Nuclear pore complex protein Nup133
CMONT.126	AvsM	stable	-0.851567	0.36471		OG0002829									Female abdomen1					ko:K14300:NUP133, nuclear pore complex protein Nup133	Q9VCW3:Nuclear pore complex protein Nup133
CMONT.21550	AvsM	stable	-0.60043	1		OG0002829									Female abdomen1					ko:K14300:NUP133, nuclear pore complex protein Nup133	Q9VCW3:Nuclear pore complex protein Nup133
CMONT.12555	AvsM	stable	-0.735142	1		OG0002829														ko:K14300:NUP133, nuclear pore complex protein Nup133	Q9VCW3:Nuclear pore complex protein Nup133
CMONT.12414	AvsM	stable	-0.934799	0.000909128		OG0005745	N17.HOG0008466							GUT	Unclassified				PF06747:CHCH domain	ko:K17782:MIA40, CHCHD4, mitochondrial intermembrane space import and assembly protein 40	Q63ZK1:Mitochondrial intermembrane space import and assembly protein 40-B
CMONT.8255	AvsM	stable	-0.717439	0.068955		OG0009059	N17.HOG0012019							GUT	Unclassified				PF01900:Rpp14/Pop5 family	ko:K17782:MIA40, CHCHD4, mitochondrial intermembrane space import and assembly protein 40	O95059:Ribonuclease P protein subunit p14
CMONT.12599	AvsM	stable	0.165247	0.850829		OG0007789	N17.HOG0010973							HEA	Head						P41046:Centrosomal and chromosomal factor
CMONT.19408	AvsM	stable	-0.400885	0.0537829		OG0002532	N17.HOG0003483								Leg				PF00198:2-oxoacid dehydrogenases acyltransferase (catalytic domain);PF00364:Biotin-requiring enzyme	ko:K00658:DLST, sucB, 2-oxoglutarate dehydrogenase E2 component (dihydrolipoamide succinyltransferase) [EC:2.3.1.61]	P11179:Dihydrolipoyllysine-residue succinyltransferase component of 2-oxoglutarate dehydrogenase complex, mitochondrial
CMONT.6724	AvsM	stable	0.543352	0.2283		OG0004012	N17.HOG0005911							ABD	Male abdomen				PF01268:Formate--tetrahydrofolate ligase;PF00763:Tetrahydrofolate dehydrogenase/cyclohydrolase, catalytic domain;PF02882:Tetrahydrofolate dehydrogenase/cyclohydrolase, NAD(P)-binding domain	ko:K00288:MTHFD, methylenetetrahydrofolate dehydrogenase (NADP+) / methenyltetrahydrofolate cyclohydrolase / formyltetrahydrofolate synthetase [EC:1.5.1.5 3.5.4.9 6.3.4.3]	Q27772:C-1-tetrahydrofolate synthase, cytoplasmic
CMONT.3673	AvsM	stable	0.0313389	0.977833		OG0001597								GUT	Gut
CMONT.8165	AvsM	stable	-0.900336	0.366049		OG0005057	N17.HOG0007493								Antenna
CMONT.2451	AvsM	stable	0.247147	0.334306		OG0011089								GUT	Gut				PF03669:Uncharacterised protein family (UPF0139)		Q9U516:Protein Asterix
CMONT.13862	AvsM	stable	0.303024	0.206133		OG0007170								GUT	Gut				PF01166:TSC-22/dip/bun family		Q24522:Protein bunched, class 1/class 3/D/E isoforms
CMONT.13942	AvsM	stable	-0.464406	0.183826		OG0005556	N17.HOG0008182								Leg
CMONT.11523	AvsM	up	2.6844	8.21e-08		OG0012937								GUT	Gut
CMONT.424	AvsM	up	2.89012	4.69e-14		OG0012937								GUT	Gut
CMONT.18000	AvsM	stable	0	1		OG0000606								ABD	Male abdomen				PF02615:Malate/L-lactate dehydrogenase		Q9V0D5:Malate dehydrogenase
CMONT.13437	AvsM	stable	0.200871	0.7546		OG0001631								ANT	Antenna				PF05044:Homeo-prospero domain	ko:K20211:PROX1, prospero homeobox 1	P29617:Homeobox protein prospero
CMONT.21067	AvsM	stable	-0.725489	1		OG0008680								LEG
CMONT.15962	AvsM	stable	-0.295537	0.111204		OG0006219	N17.HOG0009101								Female abdomen1				PF00023:Ankyrin repeat;PF12796:Ankyrin repeats (3 copies);PF13606:Ankyrin repeat;PF13637:Ankyrin repeats (many copies);PF13857:Ankyrin repeats (many copies)	ko:K10349:FEM1B, Fem-1 homolog b	Q5ZM55:Protein fem-1 homolog B
CMONT.1168	AvsM	stable	0.721581	0.000912517		OG0007949	N17.HOG0011139							GUT	Gut				PF01883:Iron-sulfur cluster assembly protein		Q9V968:MIP18 family protein galla-1
CMONT.10122	AvsM	stable	0.139469	0.552788		OG0003701									Antenna				PF03357:Snf7	ko:K12194:CHMP4A_B, SNF7, VPS32A_B, charged multivesicular body protein 4A/B	Q6IQ73:Charged multivesicular body protein 4c
CMONT.1425	AvsM	stable	0.150293	1		OG0001861								ABD					PF13516:Leucine Rich repeat		Q66X19:NACHT, LRR and PYD domains-containing protein 4E
CMONT.6911	AvsM	stable	0.23621	0.813057		OG0013171
CMONT.12059	AvsM	stable	-0.00784571	1		OG0000337					expansion			LEG	Antenna				PF00102:Protein-tyrosine phosphatase	ko:K01104:E3.1.3.48, protein-tyrosine phosphatase [EC:3.1.3.48];ko:K05693:PTPRM, receptor-type tyrosine-protein phosphatase mu [EC:3.1.3.48];ko:K06776:PTPRK, receptor-type tyrosine-protein phosphatase kappa [EC:3.1.3.48];ko:K16353:SDK, protein sidekick;ko:K18032:PTPRA, receptor-type tyrosine-protein phosphatase A [EC:3.1.3.48]	P28827:Receptor-type tyrosine-protein phosphatase mu
CMONT.3880	AvsM	stable	-0.381063	0.0189279		OG0006481	N17.HOG0009435								Female abdomen1				PF00076:RNA recognition motif. (a.k.a. RRM, RBD, or RNP domain);PF13893:RNA recognition motif. (a.k.a. RRM, RBD, or RNP domain)	ko:K13201:TIA1, TIAL1, nucleolysin TIA-1/TIAR	Q01085:Nucleolysin TIAR
CMONT.21039	AvsM	stable	0.592342	0.0270446		OG0002646									Leg				PF02100:Ornithine decarboxylase antizyme	ko:K16548:OAZ1, ornithine decarboxylase antizyme 1	P54369:Ornithine decarboxylase antizyme 1
CMONT.3805	AvsM	stable	-0.277781	0.758209		OG0002020
CMONT.1478	AvsM	stable	-0.375972	0.473521		OG0004340	N17.HOG0006435								Antenna				PF10644:Misato Segment II tubulin-like domain;PF14881:Tubulin domain		O01939:Protein misato
CMONT.20827	AvsM	stable	-0.555034	0.35565		OG0002292									Female abdomen1				PF00069:Protein kinase domain;PF07714:Protein tyrosine and serine/threonine kinase;PF05773:RWD domain;PF13393:Histidyl-tRNA synthetase	ko:K16196:EIF2AK4, eukaryotic translation initiation factor 2-alpha kinase 4 [EC:2.7.11.1]	D4A7V9:eIF-2-alpha kinase GCN2
CMONT.10171	AvsM	stable	-0.353767	0.0832584		OG0005023	N17.HOG0007444								Antenna					ko:K13217:PRPF39, PRP39, pre-mRNA-processing factor 39	Q7KRW8:Pre-mRNA-processing factor 39
CMONT.16688	AvsM	stable	-0.234685	0.607823		OG0005023	N17.HOG0007444								Antenna					ko:K13217:PRPF39, PRP39, pre-mRNA-processing factor 39	Q7KRW8:Pre-mRNA-processing factor 39
CMONT.17111	AvsM	stable	-1.35244	0.261557		OG0153485									Antenna
CMONT.8524	AvsM	stable	0.406615	0.00599501		OG0006268	N17.HOG0009172							GUT	Gut
CMONT.7221	AvsM	stable	-0.413235	0.175858		OG0000200		expansion	contraction		expansion				Head
CMONT.7690	AvsM	stable	-0.98265	0.236346		OG0006659	N17.HOG0009670								Female abdomen1				PF03071:GNT-I family	ko:K00726:MGAT1, alpha-1,3-mannosyl-glycoprotein beta-1,2-N-acetylglucosaminyltransferase [EC:2.4.1.101]	P27808:Alpha-1,3-mannosyl-glycoprotein 2-beta-N-acetylglucosaminyltransferase
CMONT.18792	AvsM	stable	-1.85003	1		OG0001118									Female abdomen1				PF02958:Ecdysteroid kinase
CMONT.20028	AvsM	stable	0.0273461	1		OG0002683	N17.HOG0003711							LEG	Antenna				PF12736:Cell-cycle sustaining, positive selection,
CMONT.13357	AvsM	stable	-0.315379	0.00983787		OG0008130	N17.HOG0011327								Female abdomen1				PF00254:FKBP-type peptidyl-prolyl cis-trans isomerase	ko:K09574:FKBP8, FK506-binding protein 8 [EC:5.2.1.8]	Q3B7U9:Peptidyl-prolyl cis-trans isomerase FKBP8
CMONT.5353	AvsM	stable	0.0766519	0.78386		OG0006141	N17.HOG0008996								Leg				PF07679:Immunoglobulin I-set domain;PF00047:Immunoglobulin domain;PF13927:Immunoglobulin domain	ko:K06535:BSG, CD147, basigin	P26453:Basigin
CMONT.12847	AvsM	stable	0.380752	0.368492		OG0004618	N17.HOG0006860							HEA	Head				PF00400:WD domain, G-beta repeat	ko:K04539:GNB5, guanine nucleotide-binding protein subunit beta-5	A1L271:Guanine nucleotide-binding protein subunit beta-5a
CMONT.12996	AvsM	stable	-1.3519	0.400379		OG0004427	N17.HOG0006569							ABD	Female abdomen1				PF10058:Predicted integral membrane zinc-ribbon metal-binding protein		Q1KKT4:Endoplasmic reticulum junction formation protein lunapark-A
CMONT.13763	AvsM	stable	-0.635855	0.714993		OG0000000		expansion		expansion	expansion			LEG	Leg
CMONT.1245	AvsM	up	1.95211	3.97e-08		OG0003362	N17.HOG0004861							GUT	Male abdomen				PF02826:D-isomer specific 2-hydroxyacid dehydrogenase, NAD binding domain;PF03807:NADP oxidoreductase coenzyme F420-dependent;PF14833:NAD-binding of NADP-dependent 3-hydroxyisobutyrate dehydrogenase;PF03446:NAD binding domain of 6-phosphogluconate dehydrogenase	ko:K00020:HIBADH, mmsB, 3-hydroxyisobutyrate dehydrogenase [EC:1.1.1.31]	Q99L13:3-hydroxyisobutyrate dehydrogenase, mitochondrial
CMONT.9055	AvsM	stable	0.405543	0.178443		OG0003053	N17.HOG0004357							GUT	Unclassified				PF00132:Bacterial transferase hexapeptide (six repeats)	ko:K10428:DCTN6, dynactin 6	Q148G7:Dynactin subunit 6
CMONT.7919	AvsM	stable	-1.80082	1		OG0008268								ANT	Antenna				PF00046:Homeodomain	ko:K09321:GBX, homeobox protein GBX	Q91907:Homeobox protein GBX-2
CMONT.13305	AvsM	down	-18.3614	2.84e-05		OG0000360								ABD	Male abdomen				PF00069:Protein kinase domain;PF07714:Protein tyrosine and serine/threonine kinase	ko:K08811:TSSK, STK22, testis-specific serine kinase [EC:2.7.11.1]	Q3SZW1:Testis-specific serine/threonine-protein kinase 1
CMONT.16365	AvsM	stable	-0.252609	0.667618		OG0005752									Female abdomen1				PF00590:Tetrapyrrole (Corrin/Porphyrin) Methylases	ko:K00586:DPH5, diphthine methyl ester synthase [EC:2.1.1.314]	Q9H2P9:Diphthine methyl ester synthase
CMONT.20638	AvsM	stable	-0.0145148	1		OG0007512	N17.HOG0010656								Female abdomen1						Q7T293:Replication stress response regulator SDE2
CMONT.22939	AvsM	stable	-0.313907	0.619451	SP	OG0000310	N17.HOG0000800								Antenna				PF12032:Regulatory CLIP domain of proteinases;PF00089:Trypsin	ko:K09640:TMPRSS9, transmembrane protease serine 9 [EC:3.4.21.-]	Q2VG86:CLIP domain-containing serine protease 2
CMONT.8884	AvsM	stable	-0.220468	0.537033		OG0008592	N17.HOG0011734								Antenna				PF00782:Dual specificity phosphatase, catalytic domain	ko:K14165:K14165, atypical dual specificity phosphatase [EC:3.1.3.16 3.1.3.48];ko:K17614:DUSP3, VHR, dual specificity phosphatase 3 [EC:3.1.3.16 3.1.3.48]	P0C593:Dual specificity phosphatase DUPD1
CMONT.20672	AvsM	stable	-0.505948	0.196673		OG0008908	N17.HOG0011941								Female abdomen1
CMONT.12453	AvsM	stable	0.276915	0.332877		OG0005310	N17.HOG0007853								Female abdomen1				PF06159:Protein of unknown function (DUF974)	ko:K20310:TRAPPC13, trafficking protein particle complex subunit 13	Q6PBY7:Trafficking protein particle complex subunit 13
CMONT.12398	AvsM	stable	-0.430236	0.0565508		OG0004538	N17.HOG0006738								Female abdomen1				PF03133:Tubulin-tyrosine ligase family	ko:K16609:TTLL12, tubulin--tyrosine ligase-like protein 12	Q3UDE2:Tubulin--tyrosine ligase-like protein 12
CMONT.17169	AvsM	stable	-0.0432817	0.958625		OG0006646	N17.HOG0009650								Female abdomen1					ko:K20794:NAA40, NAT4, N-alpha-acetyltransferase 40 [EC:2.3.1.257]	Q568K5:N-alpha-acetyltransferase 40
CMONT.5538	AvsM	stable	0.342125	0.278633		OG0003021	N17.HOG0004295							GUT	Unclassified				PF00709:Adenylosuccinate synthetase	ko:K01939:purA, ADSS, adenylosuccinate synthase [EC:6.3.4.4]	Q17G75:Adenylosuccinate synthetase
CMONT.13764	AvsM	stable	0.269924	0.722967		OG0009412									Female abdomen1				PF00096:Zinc finger, C2H2 type;PF13909:C2H2-type zinc-finger domain
CMONT.15096	AvsM	stable	-0.456623	1		OG0010286									Female abdomen1
CMONT.22918	AvsM	stable	-0.158762	0.911603		OG0010513									Female abdomen1				PF13909:C2H2-type zinc-finger domain
CMONT.22372	AvsM	stable	1.18457	0.187158		OG0009412									Antenna				PF00096:Zinc finger, C2H2 type;PF13909:C2H2-type zinc-finger domain
CMONT.14942	AvsM	stable	0.751575	1		OG0003394									Antenna
CMONT.1634	AvsM	stable	0.208848	0.421646		OG0002611	N17.HOG0003627								Female abdomen1				PF00076:RNA recognition motif. (a.k.a. RRM, RBD, or RNP domain)	ko:K14396:PABPN1, PABP2, polyadenylate-binding protein 2	Q6NVP7:Polyadenylate-binding protein 2
CMONT.18366	AvsM	down	-1.7031	0.00342701		OG0004688								HEA	Head				PF05383:La domain;PF12901:SUZ-C motif	ko:K18733:LARP6, la-related protein 6	Q8BN59:La-related protein 6
CMONT.11979	AvsM	stable	0.149495	0.897956		OG0000212	N17.HOG0000527								Antenna				PF13306:BspA type Leucine rich repeat region (6 copies);PF13855:Leucine rich repeat
CMONT.20318	AvsM	stable	0.132852	0.903119		OG0000212	N17.HOG0000527							ABD	Male abdomen				PF13855:Leucine rich repeat	ko:K18809:TL, protein toll
CMONT.10874	AvsM	stable	0.277519	0.675343		OG0001981								GUT	Gut
CMONT.21616	AvsM	stable	0.502031	0.0117437		OG0007279	N17.HOG0010407								Female abdomen2				PF00787:PX domain	ko:K17543:PXK, PX domain-containing protein kinase-like protein	Q8BX57:PX domain-containing protein kinase-like protein
CMONT.5171	AvsM	stable	-0.0244507	0.982854		OG0006286	N17.HOG0009195								Female abdomen1				PF07039:SGF29 tudor-like domain	ko:K11364:SGF29, SAGA-associated factor 29	Q9DA08:SAGA-associated factor 29
CMONT.12376	AvsM	stable	3.24203	1		OG0008617					expansion
CMONT.3311	AvsM	stable	0.311513	0.753134	GLC	OG0000110	N17.HOG0000245		contraction					GUT	Gut				PF00232:Glycosyl hydrolase family 1	ko:K01229:LCT, lactase-phlorizin hydrolase [EC:3.2.1.108 3.2.1.62]	P09849:Lactase-phlorizin hydrolase
[truncated: 292,657+ more rows]

## Sheet: Table SE6 candidate OG
Orthogroup	genefamily	description	putative function	blast rate	HMMER rate	total	Pfam	total Coccinellidae	detected round
[truncated: 1,913 more rows]
